# Supplementary material for: Isopropyl­aminium 2-carb­oxy-4,5-di­chloro­benzoate
Source: Acta Crystallogr Sect E Struct Rep Online. 2009 Dec 12;66(Pt 1):o133. doi: 10.1107/S1600536809052672 (PMC2980220; doi:10.1107/S1600536809052672)
Supplement: Supplementary file 1 [file e-66-0o133-sup1.cif]

##############################################################################
###                                                                        ###
###        Electronic paper (Acta Crystallographica Section E)             ###
###                                                                        ###
##############################################################################
#                                                                            #
# This CIF contains the data in a paper accepted for publication in Acta     #
# Crystallographica Section E. It conforms to the requirements of Notes      #
# for Authors for Section E, and has been peer reviewed under the auspices   #
# of the IUCr Commission on Journals.                                        #
#                                                                            #
# Full details of the Crystallographic Information File format               #
# are given in the paper "The Crystallographic Information File (CIF):       #
# a New Standard Archive File for Crystallography" by S. R. Hall, F. H.      #
# Allen and I. D. Brown [Acta Cryst. (1991), A47, 655-685].                  #
#                                                                            #
# The current version of the core CIF dictionary is obtainable from          #
# ftp://ftp.iucr.org/pub/cif_core.dic. The current version number is 2.4.    #
#                                                                            #
# Software is freely available for graphical display of the structure(s) in  #
# this CIF.  For information consult the CIF home page http://www.iucr.org/  #
# cif/home.html                                                              #
#                                                                            #
# This file may be used for bona fide research purposes within the           #
# scientific community so long as proper attribution is given to the journal # 
# article from which it was obtained.                                        #
#                                                                            #
##############################################################################
                                             
data_global
_audit_creation_method     ' SHELXL97 (Sheldrick, 2008)'
_journal_date_recd_electronic     2009-11-25
_journal_date_accepted     2009-12-08
_journal_name_full     'Acta Crystallographica, Section E'
_journal_year     2010
_journal_volume     66
_journal_issue      1
_journal_page_first     o133
_journal_page_last     o133
_journal_paper_category     QO
_journal_coeditor_code     SJ2696
_publ_contact_author_name     'Dr Graham Smith'
_publ_contact_author_address
;
    School of Physical and Chemical Sciences
    Queensland University of Technology
    GPO Box 2434, Brisbane 4001, Australia
;
_publ_contact_author_email     g.smith@qut.edu.au
_publ_contact_author_fax     ' 61 7 3138 1804 '
_publ_contact_author_phone     ' 61 7 3300 2667 '
_publ_section_title
;
Isopropylaminium 2-carboxy-4,5-dichlorobenzoate
;
loop_
    _publ_author_name
    _publ_author_address
    'Graham Smith'
;
 School of Physical and Chemical Sciences
 Queensland University of Technology
 GPO Box 2434, Brisbane, Queensland 4001, Australia
;
    'Urs D. Wermuth'
;
 School of Biomolecular and Physical Sciences
 Griffith University
 Nathan, Queensland 4111, Australia
;
data_I
_audit_creation_method     SHELXL97
_chemical_name_systematic
;
isopropylaminium 2-carboxy-4,5-dichlorobenzoate
;
_chemical_name_common     ?
_chemical_formula_moiety     'C3 H10 N +, C8 H3 Cl2 O4 -'
_chemical_formula_sum     'C11 H13 Cl2 N O4'
_chemical_formula_iupac     'C3 H10 N +, C8 H3 Cl2 O4 -'
_chemical_formula_weight     294.12
_chemical_melting_point     533
_symmetry_cell_setting     'monoclinic'
_symmetry_space_group_name_H-M     'P 21/n'
_symmetry_space_group_name_Hall     '-P 2yn'
loop_
    _symmetry_equiv_pos_as_xyz
    'x, y, z'
    '-x+1/2, y+1/2, -z+1/2'
    '-x, -y, -z'
    'x+1/2, -y+1/2, z+1/2'
_cell_length_a     5.8362(7)
_cell_length_b     21.040(2)
_cell_length_c     10.3641(13)
_cell_angle_alpha     90.00
_cell_angle_beta     95.064(12)
_cell_angle_gamma     90.00
_cell_volume     1267.7(3)
_cell_formula_units_Z     4
_cell_measurement_reflns_used     3787
_cell_measurement_theta_min     3.49
_cell_measurement_theta_max     28.92
_cell_measurement_temperature     200(2)
_exptl_crystal_description     'prism'
_exptl_crystal_colour     'colourless'
_exptl_crystal_size_max     0.40
_exptl_crystal_size_mid     0.20
_exptl_crystal_size_min     0.18
_exptl_crystal_density_diffrn     1.541
_exptl_crystal_density_meas     ?
_exptl_crystal_density_method     'not measured'
_exptl_crystal_F_000     608
_exptl_absorpt_coefficient_mu     0.518
_exptl_absorpt_correction_type     'multi-scan'
_exptl_absorpt_process_details     '(SADABS; Sheldrick, 1996)'
_exptl_absorpt_correction_T_min     0.942
_exptl_absorpt_correction_T_max     0.982
_exptl_special_details
;
;
_diffrn_ambient_temperature     200(2)
_diffrn_radiation_type     MoK\a
_diffrn_radiation_wavelength     0.71073
_diffrn_radiation_source     'Enhance (Mo) X-ray source'
_diffrn_radiation_monochromator     'graphite'
_diffrn_measurement_device_type
                       'Oxford Diffraction Gemini-S CCD detector diffractometer'
_diffrn_measurement_method     '\w scans'
_diffrn_detector_area_resol_mean     ?
_diffrn_reflns_number     8508
_diffrn_reflns_av_R_equivalents     0.0198
_diffrn_reflns_av_sigmaI/netI     0.0206
_diffrn_reflns_theta_min     3.51
_diffrn_reflns_theta_max     26.00
_diffrn_reflns_theta_full     26.00
_diffrn_measured_fraction_theta_max     0.999
_diffrn_measured_fraction_theta_full     0.999
_diffrn_reflns_limit_h_min     -7
_diffrn_reflns_limit_h_max     7
_diffrn_reflns_limit_k_min     -25
_diffrn_reflns_limit_k_max     25
_diffrn_reflns_limit_l_min     -11
_diffrn_reflns_limit_l_max     12
_diffrn_standards_number     0
_diffrn_standards_interval_count     .
_diffrn_standards_interval_time     .
_diffrn_standards_decay_%     ?
_refine_special_details
;
Refinement of <i>F</i>^2^ against ALL reflections. The weighted <i>R</i>-factor
<i>wR</i> and goodness of fit <i>S</i> are based on <i>F</i>^2^, conventional
<i>R</i>-factors <i>R</i> are based on <i>F</i>, with <i>F</i> set to zero for
negative <i>F</i>^2^. The threshold expression of <i>F</i>^2^ >
\s(<i>F</i>^2^) is used only for calculating <i>R</i>-factors(gt) <i>etc</i>.
and is not relevant to the choice of reflections for refinement.
<i>R</i>-factors based on <i>F</i>^2^ are statistically about twice as large
as those based on <i>F</i>, and <i>R</i>- factors based on ALL data will be
even larger.
;
_reflns_number_total     2484
_reflns_number_gt     2103
_reflns_threshold_expression     'I>2\s(I)'
_refine_ls_structure_factor_coef     Fsqd
_refine_ls_matrix_type     full
_refine_ls_R_factor_all     0.0350
_refine_ls_R_factor_gt     0.0269
_refine_ls_wR_factor_gt     0.0682
_refine_ls_wR_factor_ref     0.0703
_refine_ls_goodness_of_fit_ref     1.106
_refine_ls_restrained_S_all     1.106
_refine_ls_number_reflns     2484
_refine_ls_number_parameters     179
_refine_ls_number_restraints     0
_refine_ls_hydrogen_treatment     mixed
_refine_ls_weighting_scheme     calc
_refine_ls_weighting_details
                 'calc w=1/[\s^2^(Fo^2^)+(0.0418P)^2^] where P=(Fo^2^+2Fc^2^)/3'
_atom_sites_solution_hydrogens     geom
_atom_sites_solution_primary     direct
_atom_sites_solution_secondary     difmap
_refine_ls_shift/su_max     0.001
_refine_ls_shift/su_mean     0.000
_refine_diff_density_max     0.241
_refine_diff_density_min     -0.216
_refine_ls_extinction_method     none
_refine_ls_extinction_coef     ?
loop_
    _atom_type_symbol
    _atom_type_description
    _atom_type_scat_dispersion_real
    _atom_type_scat_dispersion_imag
    _atom_type_scat_source
    'C' 'C' 0.0033 0.0016
                         'International Tables Vol C Tables 4.2.6.8 and 6.1.1.4'
    'H' 'H' 0.0000 0.0000
                         'International Tables Vol C Tables 4.2.6.8 and 6.1.1.4'
    'N' 'N' 0.0061 0.0033
                         'International Tables Vol C Tables 4.2.6.8 and 6.1.1.4'
    'O' 'O' 0.0106 0.0060
                         'International Tables Vol C Tables 4.2.6.8 and 6.1.1.4'
    'Cl' 'Cl' 0.1484 0.1585
                         'International Tables Vol C Tables 4.2.6.8 and 6.1.1.4'
_computing_data_collection     '<i>CrysAlis Pro</i> (Oxford Diffraction, 2009)'
_computing_cell_refinement     '<i>CrysAlis Pro</i> (Oxford Diffraction, 2009)'
_computing_data_reduction     '<i>CrysAlis Pro</i> (Oxford Diffraction, 2009)'
_computing_structure_solution     '<i>SIR92</i> (Altomare <i>et al.</i>, 1994)'
_computing_structure_refinement
        '<i>SHELXL97</i> (Sheldrick, 2008) within <i>WinGX</i> (Farrugia, 1999)'
_computing_molecular_graphics     '<i>PLATON</i> (Spek, 2009)'
_computing_publication_material     '<i>PLATON</i> (Spek, 2009)'
loop_
    _atom_site_type_symbol
    _atom_site_label
    _atom_site_fract_x
    _atom_site_fract_y
    _atom_site_fract_z
    _atom_site_U_iso_or_equiv
    _atom_site_thermal_displace_type
    _atom_site_calc_flag
    _atom_site_refinement_flags
    _atom_site_occupancy
    Cl Cl4 -0.02700(6) 0.21328(2) 0.79371(4) 0.03210(10)
                                                       Uani . . 1.000
    Cl Cl5 -0.07644(7) 0.22223(2) 0.48482(4) 0.03810(10)
                                                       Uani . . 1.000
    O O11 0.51763(18) 0.06697(6) 0.34762(10) 0.0380(4) Uani . . 1.000
    O O12 0.79781(18) 0.04757(5) 0.49757(11) 0.0363(4) Uani . . 1.000
    O O21 0.85388(16) 0.04986(5) 0.73467(10) 0.0284(3) Uani . . 1.000
    O O22 0.61961(18) 0.05281(5) 0.89173(10) 0.0319(3) Uani . . 1.000
    C C1 0.4642(2) 0.10656(6) 0.55707(13) 0.0208(4) Uani . . 1.000
    C C2 0.4887(2) 0.10301(6) 0.69407(13) 0.0197(4) Uani . . 1.000
    C C3 0.3362(2) 0.13730(6) 0.76294(14) 0.0214(4) Uani . . 1.000
    C C4 0.1622(2) 0.17415(6) 0.70180(14) 0.0230(4) Uani . . 1.000
    C C5 0.1406(2) 0.17807(6) 0.56719(14) 0.0247(4) Uani . . 1.000
    C C6 0.2902(2) 0.14478(6) 0.49726(14) 0.0241(4) Uani . . 1.000
    C C11 0.5991(2) 0.07119(6) 0.46084(14) 0.0250(4) Uani . . 1.000
    C C21 0.6660(2) 0.06527(6) 0.78049(14) 0.0225(4) Uani . . 1.000
    N N1A 0.8171(2) 0.04013(6) 0.15582(13) 0.0231(4) Uani . . 1.000
    C C1A 0.9564(2) 0.10018(7) 0.17227(15) 0.0271(4) Uani . . 1.000
    C C2A 0.7999(3) 0.15688(8) 0.14539(19) 0.0420(6) Uani . . 1.000
    C C3A 1.1460(3) 0.09810(8) 0.08332(17) 0.0350(5) Uani . . 1.000
    H H3 0.35150 0.13540 0.85290 0.0260 Uiso calc R 1.000
    H H6 0.27510 0.14780 0.40740 0.0290 Uiso calc R 1.000
    H H12 0.821(4) 0.0490(11) 0.594(3) 0.087(8) Uiso . . 1.000
    H H1A 1.02480 0.10260 0.26190 0.0330 Uiso calc R 1.000
    H H11A 0.694(3) 0.0418(8) 0.2138(18) 0.040(5) Uiso . . 1.000
    H H12A 0.907(3) 0.0072(9) 0.1720(17) 0.036(5) Uiso . . 1.000
    H H13A 0.751(3) 0.0384(8) 0.072(2) 0.037(5) Uiso . . 1.000
    H H21A 0.68170 0.15660 0.20420 0.0500 Uiso calc R 1.000
    H H22A 0.73080 0.15470 0.05790 0.0500 Uiso calc R 1.000
    H H23A 0.88790 0.19530 0.15700 0.0500 Uiso calc R 1.000
    H H31A 1.24140 0.06160 0.10360 0.0420 Uiso calc R 1.000
    H H32A 1.23720 0.13600 0.09430 0.0420 Uiso calc R 1.000
    H H33A 1.08070 0.09530 -0.00480 0.0420 Uiso calc R 1.000
loop_
    _atom_site_aniso_label
    _atom_site_aniso_U_11
    _atom_site_aniso_U_22
    _atom_site_aniso_U_33
    _atom_site_aniso_U_12
    _atom_site_aniso_U_13
    _atom_site_aniso_U_23
    Cl4 0.0289(2) 0.0304(2) 0.0377(2) 0.00450(10)
                                                0.0069(2) -0.0040(2)
    Cl5 0.0363(2) 0.0352(2) 0.0399(3) 0.0086(2) -0.0133(2) 0.0045(2)
    O11 0.0356(6) 0.0582(7) 0.0205(6) -0.0017(5) 0.0050(5) -0.0080(5)
    O12 0.0341(6) 0.0470(6) 0.0286(7) 0.0119(5) 0.0069(5) 0.0007(5)
    O21 0.0221(5) 0.0317(6) 0.0309(6) 0.0035(4) -0.0002(4) 0.0045(4)
    O22 0.0368(6) 0.0395(6) 0.0187(6) 0.0064(4) -0.0014(4) 0.0048(4)
    C1 0.0216(7) 0.0217(7) 0.0189(7) -0.0057(5) 0.0008(5) 0.0006(5)
    C2 0.0196(6) 0.0194(6) 0.0196(7) -0.0048(5) -0.0010(5) 0.0012(5)
    C3 0.0248(7) 0.0226(7) 0.0168(7) -0.0038(5) 0.0011(5) 0.0007(5)
    C4 0.0223(7) 0.0200(7) 0.0268(8) -0.0029(5) 0.0024(6) -0.0014(5)
    C5 0.0249(7) 0.0208(7) 0.0268(8) -0.0018(5) -0.0069(6) 0.0028(5)
    C6 0.0275(7) 0.0265(7) 0.0174(8) -0.0055(5) -0.0033(6) 0.0021(5)
    C11 0.0273(7) 0.0268(7) 0.0214(8) -0.0060(6) 0.0052(6) 0.0006(6)
    C21 0.0246(7) 0.0208(7) 0.0212(8) -0.0029(5) -0.0030(6) -0.0004(5)
    N1A 0.0237(6) 0.0269(6) 0.0183(7) 0.0018(5) -0.0003(5) 0.0007(5)
    C1A 0.0315(8) 0.0281(7) 0.0208(8) -0.0026(6) -0.0031(6) -0.0018(6)
    C2A 0.0512(10) 0.0287(8) 0.0474(11) 0.0071(7) 0.0111(8) -0.0027(7)
    C3A 0.0291(8) 0.0354(8) 0.0408(10) -0.0019(6) 0.0041(7) 0.0071(7)
_geom_special_details
;
Bond distances, angles <i>etc</i>. have been calculated using the rounded
fractional coordinates. All su's are estimated from the variances of the
(full) variance-covariance matrix. The cell e.s.d.'s are taken into account in
the estimation of distances, angles and torsion angles
;
loop_
    _geom_bond_atom_site_label_1
    _geom_bond_atom_site_label_2
    _geom_bond_site_symmetry_1
    _geom_bond_site_symmetry_2
    _geom_bond_distance
    _geom_bond_publ_flag
    Cl4 C4 . . 1.7292(14) no
    Cl5 C5 . . 1.7337(14) no
    O11 C11 . . 1.2298(18) no
    O12 C11 . . 1.2880(16) no
    O21 C21 . . 1.2747(16) no
    O22 C21 . . 1.2354(18) no
    O12 H12 . . 1.00(3) no
    N1A C1A . . 1.5039(19) no
    N1A H11A . . 0.977(18) no
    N1A H13A . . 0.92(2) no
    N1A H12A . . 0.876(19) no
    C1 C6 . . 1.3968(18) no
    C1 C11 . . 1.5189(18) no
    C1 C2 . . 1.4164(19) no
    C2 C21 . . 1.5297(18) no
    C2 C3 . . 1.3908(18) no
    C3 C4 . . 1.3858(18) no
    C4 C5 . . 1.392(2) no
    C5 C6 . . 1.3747(18) no
    C3 H3 . . 0.9300 no
    C6 H6 . . 0.9300 no
    C1A C2A . . 1.513(2) no
    C1A C3A . . 1.502(2) no
    C1A H1A . . 0.9800 no
    C2A H21A . . 0.9600 no
    C2A H22A . . 0.9600 no
    C2A H23A . . 0.9600 no
    C3A H31A . . 0.9600 no
    C3A H32A . . 0.9600 no
    C3A H33A . . 0.9600 no
loop_
    _geom_angle_atom_site_label_1
    _geom_angle_atom_site_label_2
    _geom_angle_atom_site_label_3
    _geom_angle_site_symmetry_1
    _geom_angle_site_symmetry_2
    _geom_angle_site_symmetry_3
    _geom_angle
    _geom_angle_publ_flag
    C11 O12 H12 . . . 108.9(14) no
    H11A N1A H12A . . . 111.8(15) no
    C1A N1A H13A . . . 108.5(11) no
    C1A N1A H11A . . . 108.6(10) no
    H11A N1A H13A . . . 108.2(16) no
    H12A N1A H13A . . . 110.1(16) no
    C1A N1A H12A . . . 109.5(12) no
    C6 C1 C11 . . . 112.92(12) no
    C2 C1 C6 . . . 118.71(12) no
    C2 C1 C11 . . . 128.32(11) no
    C1 C2 C21 . . . 128.14(11) no
    C1 C2 C3 . . . 118.33(12) no
    C3 C2 C21 . . . 113.53(12) no
    C2 C3 C4 . . . 122.13(13) no
    Cl4 C4 C5 . . . 121.21(10) no
    C3 C4 C5 . . . 119.29(12) no
    Cl4 C4 C3 . . . 119.49(11) no
    Cl5 C5 C4 . . . 121.52(10) no
    C4 C5 C6 . . . 119.51(12) no
    Cl5 C5 C6 . . . 118.94(11) no
    C1 C6 C5 . . . 122.01(13) no
    O11 C11 O12 . . . 121.09(13) no
    O11 C11 C1 . . . 118.87(11) no
    O12 C11 C1 . . . 120.03(12) no
    O21 C21 O22 . . . 124.07(12) no
    O21 C21 C2 . . . 118.27(12) no
    O22 C21 C2 . . . 117.64(11) no
    C2 C3 H3 . . . 119.00 no
    C4 C3 H3 . . . 119.00 no
    C1 C6 H6 . . . 119.00 no
    C5 C6 H6 . . . 119.00 no
    C2A C1A C3A . . . 112.05(14) no
    N1A C1A C2A . . . 109.27(11) no
    N1A C1A C3A . . . 109.03(12) no
    N1A C1A H1A . . . 109.00 no
    C2A C1A H1A . . . 109.00 no
    C3A C1A H1A . . . 109.00 no
    C1A C2A H21A . . . 110.00 no
    C1A C2A H22A . . . 109.00 no
    C1A C2A H23A . . . 109.00 no
    H21A C2A H22A . . . 109.00 no
    H21A C2A H23A . . . 109.00 no
    H22A C2A H23A . . . 110.00 no
    C1A C3A H31A . . . 109.00 no
    C1A C3A H32A . . . 110.00 no
    C1A C3A H33A . . . 109.00 no
    H31A C3A H32A . . . 109.00 no
    H31A C3A H33A . . . 109.00 no
    H32A C3A H33A . . . 109.00 no
loop_
    _geom_torsion_atom_site_label_1
    _geom_torsion_atom_site_label_2
    _geom_torsion_atom_site_label_3
    _geom_torsion_atom_site_label_4
    _geom_torsion_site_symmetry_1
    _geom_torsion_site_symmetry_2
    _geom_torsion_site_symmetry_3
    _geom_torsion_site_symmetry_4
    _geom_torsion
    _geom_torsion_publ_flag
    C6 C1 C2 C3 . . . . 0.72(18) no
    C6 C1 C2 C21 . . . . -179.34(12) no
    C11 C1 C2 C3 . . . . -176.37(12) no
    C11 C1 C2 C21 . . . . 3.6(2) no
    C2 C1 C6 C5 . . . . -1.04(19) no
    C11 C1 C6 C5 . . . . 176.47(11) no
    C2 C1 C11 O11 . . . . 161.01(13) no
    C2 C1 C11 O12 . . . . -20.7(2) no
    C6 C1 C11 O11 . . . . -16.22(17) no
    C6 C1 C11 O12 . . . . 162.10(12) no
    C1 C2 C3 C4 . . . . 0.34(19) no
    C21 C2 C3 C4 . . . . -179.61(11) no
    C1 C2 C21 O21 . . . . 22.83(19) no
    C1 C2 C21 O22 . . . . -158.69(13) no
    C3 C2 C21 O21 . . . . -157.23(12) no
    C3 C2 C21 O22 . . . . 21.26(17) no
    C2 C3 C4 Cl4 . . . . 177.78(10) no
    C2 C3 C4 C5 . . . . -1.10(19) no
    Cl4 C4 C5 Cl5 . . . . -0.02(16) no
    Cl4 C4 C5 C6 . . . . -178.09(10) no
    C3 C4 C5 Cl5 . . . . 178.86(10) no
    C3 C4 C5 C6 . . . . 0.78(18) no
    Cl5 C5 C6 C1 . . . . -177.84(10) no
    C4 C5 C6 C1 . . . . 0.29(19) no
loop_
    _geom_hbond_atom_site_label_D
    _geom_hbond_atom_site_label_H
    _geom_hbond_atom_site_label_A
    _geom_hbond_site_symmetry_A
    _geom_hbond_distance_DH
    _geom_hbond_distance_HA
    _geom_hbond_distance_DA
    _geom_hbond_angle_DHA
    _geom_hbond_publ_flag
    O12 H12 O21 . 1.00(3) 1.45(3) 2.4507(16) 179(3) yes
    N1A H11A O11 . 0.977(18) 1.875(18) 2.8175(17) 161.2(15) yes
    N1A H12A O21 3_756 0.876(19) 2.021(18) 2.8593(16) 159.6(16) yes
    N1A H13A O22 1_554 0.92(2) 1.98(2) 2.8869(17) 168.8(15) yes
    C3 H3 O22 . 0.93 2.35 2.6996(17) 102 yes
    C6 H6 O11 . 0.93 2.33 2.6853(18) 102 yes
    C3A H31A O22 3_756 0.96 2.54 3.458(2) 160 no
