# Supplementary material for: Isopropyl­aminium 2-carb­oxy-4,5-di­chloro­benzoate
Source: Acta Crystallogr Sect E Struct Rep Online. 2009 Dec 12;66(Pt 1):o133. doi: 10.1107/S1600536809052672 (PMC2980220; doi:10.1107/S1600536809052672)
Supplement: Supplementary file 2 [file e-66-0o133-Isup2.hkl]

#
# h,k,l, Fc-squared, Fo-squared, sigma(Fo-squared) and status flag
#
data_I
_shelx_title ' gs09gs28 in P2(1)/n'
_shelx_refln_list_code          4
_shelx_F_calc_maximum      139.93
_exptl_crystal_F_000       604.00
_reflns_d_resolution_high  0.8107
 
loop_
 _symmetry_equiv_pos_as_xyz
 'x, y, z'
 '-x+1/2, y+1/2, -z+1/2'
 '-x, -y, -z'
 'x-1/2, -y-1/2, z-1/2'
 
_cell_length_a     5.8362
_cell_length_b    21.0395
_cell_length_c    10.3641
_cell_angle_alpha  90.000
_cell_angle_beta   95.064
_cell_angle_gamma  90.000
 
_shelx_F_squared_multiplier     1.000
 
loop_
 _refln_index_h
 _refln_index_k
 _refln_index_l
 _refln_F_squared_calc
 _refln_F_squared_meas
 _refln_F_squared_sigma
 _refln_observed_status
   2   0   0     1693.86     1790.26     11.94 o
   4   0   0       12.56       19.55      4.51 o
   6   0   0      616.27      628.98     14.37 o
   1   1   0       61.51       77.60      1.74 o
   2   1   0     2296.40     2263.96      8.94 o
   3   1   0     1490.98     1643.42      9.87 o
   4   1   0     1321.94     1282.10     10.03 o
   5   1   0       20.96       18.05      2.91 o
   6   1   0     1105.45     1136.30     15.73 o
   7   1   0        6.48       10.33      6.53 o
   1   2   0      776.72      729.54      4.04 o
   2   2   0     3756.05     3631.50     28.55 o
   3   2   0      705.97      710.97     28.46 o
   4   2   0      255.58      243.57      5.07 o
   5   2   0      211.66      230.68      5.52 o
   6   2   0      139.43      146.36      6.57 o
   7   2   0        0.07        2.51      5.90 o
   1   3   0     5294.00     5220.87     27.25 o
   2   3   0     1580.82     1437.41      9.62 o
   3   3   0      682.58      641.15      4.54 o
   4   3   0     2238.08     2212.01     14.32 o
   5   3   0      165.41      170.71      5.43 o
   6   3   0        6.94       10.82      5.48 o
   7   3   0       14.50       16.86      6.10 o
   0   4   0      806.50      853.37      4.79 o
   1   4   0    10607.61    10491.33     29.23 o
   2   4   0      817.28      748.84      3.98 o
   3   4   0      226.53      195.94      5.77 o
   4   4   0        9.60        9.96      1.65 o
   5   4   0     1701.73     1687.06     13.33 o
   6   4   0      171.16      176.07      7.52 o
   7   4   0        1.26        8.30      7.98 o
   1   5   0    18846.47    18795.12     45.81 o
   2   5   0      295.34      308.26      2.80 o
   3   5   0      516.23      467.43     14.82 o
   4   5   0       22.16       17.61      2.20 o
   5   5   0      151.64      155.78      5.49 o
   6   5   0       27.18       28.52      5.76 o
   7   5   0        8.80       15.14      7.94 o
   0   6   0     7152.44     7244.00     62.79 o
   1   6   0    19581.41    19278.87     57.30 o
   2   6   0     6510.44     6865.32     82.49 o
   3   6   0     2581.06     2442.99     23.03 o
   4   6   0       46.42       40.26      4.89 o
   5   6   0      126.98      119.96      4.90 o
   6   6   0        2.72        6.35      4.55 o
   1   7   0     3741.75     3662.26     17.26 o
   2   7   0      141.05      133.88      1.65 o
   3   7   0       64.75       62.36      2.84 o
   4   7   0     1016.81     1006.63     12.05 o
   5   7   0       44.69       48.17      4.41 o
   6   7   0        2.62        2.72      4.31 o
   0   8   0     8162.20     8419.60     94.98 o
   1   8   0       66.62       70.71      1.25 o
   2   8   0       96.41      108.92      1.70 o
   3   8   0     1966.13     1956.37     17.52 o
   4   8   0      394.96      396.44      6.04 o
   5   8   0      757.56      743.79      8.88 o
   6   8   0      125.06      118.83      6.25 o
   1   9   0     4620.72     4369.50     11.88 o
   2   9   0     1981.13     2037.89     11.37 o
   3   9   0     1943.34     2012.81     26.72 o
   4   9   0     1212.18     1207.46      8.48 o
   5   9   0      276.53      272.64      5.49 o
   6   9   0       21.53       20.38      4.61 o
   0  10   0     1205.18     1150.46     24.87 o
   1  10   0      268.09      246.22      2.53 o
   2  10   0     6822.74     6937.67     30.20 o
   3  10   0      551.76      545.00      6.75 o
   4  10   0      478.74      477.08      6.21 o
   5  10   0      172.92      178.16      5.68 o
   6  10   0       10.71       12.09      4.59 o
   1  11   0     1064.21      999.43      7.72 o
   2  11   0     1664.63     1703.91     10.20 o
   3  11   0      897.84      869.00      8.08 o
   4  11   0      862.42      859.35      9.96 o
   5  11   0       36.84       36.06      4.38 o
   6  11   0      124.66      120.15      5.52 o
   0  12   0     3701.03     3566.86     61.37 o
   1  12   0     2096.82     2021.92     25.56 o
   2  12   0      209.32      191.76      2.92 o
   3  12   0     1898.27     1874.48     29.93 o
   4  12   0       45.83       50.66      3.86 o
   5  12   0        0.68        2.46      3.94 o
   6  12   0        1.57        5.42      4.79 o
   1  13   0       37.06       30.86      2.43 o
   2  13   0     1543.19     1540.56     12.50 o
   3  13   0      902.42      895.49     12.59 o
   4  13   0       24.41       22.68      3.68 o
   5  13   0       75.16       75.99      4.75 o
   6  13   0        8.57        7.40      4.34 o
   0  14   0      906.86      850.80      9.55 o
   1  14   0      406.28      374.47     13.66 o
   2  14   0      631.90      613.38      9.38 o
   3  14   0       18.89       22.85      3.71 o
   4  14   0       65.24       62.99      4.04 o
   5  14   0      288.32      275.60      9.38 o
   6  14   0       76.48       90.84      8.34 o
   1  15   0      934.04      879.93     15.83 o
   2  15   0      629.98      588.64      8.10 o
   3  15   0     1163.32     1119.68     33.95 o
   4  15   0      293.34      300.06     10.33 o
   5  15   0        0.06        9.24      5.69 o
   0  16   0     1629.19     1575.81     15.93 o
   1  16   0      357.34      348.17      8.34 o
   2  16   0      641.80      627.95     11.41 o
   3  16   0      133.30      142.36      9.05 o
   4  16   0      433.26      417.02     11.70 o
   5  16   0       38.99       42.24      7.64 o
   1  17   0      235.69      230.70      9.14 o
   2  17   0     1128.58     1096.46     11.06 o
   3  17   0      369.69      400.48     26.56 o
   4  17   0      391.11      376.99     14.39 o
   5  17   0        7.45       21.09      6.92 o
   0  18   0     3064.95     2809.23    117.91 o
   1  18   0      316.33      311.51      6.97 o
   2  18   0      716.40      726.63      9.63 o
   3  18   0        9.45        9.79      7.76 o
   4  18   0        1.31       12.94      7.11 o
   5  18   0        0.20        4.02      7.57 o
   1  19   0      387.69      375.86      7.64 o
   2  19   0       98.36       89.81      8.78 o
   3  19   0        6.70       12.01      8.55 o
   4  19   0      715.13      689.83     15.35 o
   0  20   0       28.47       32.35      7.26 o
   1  20   0      292.66      294.51     12.36 o
   2  20   0       99.83       84.18      8.17 o
   3  20   0      186.18      201.12     12.12 o
   4  20   0       86.19       85.57      9.15 o
   1  21   0      200.30      215.81      6.99 o
   2  21   0       20.79       28.52      7.35 o
   3  21   0      184.52      183.00     10.63 o
   4  21   0        0.61        4.62      8.54 o
   0  22   0      241.26      236.38      9.96 o
   1  22   0       13.58       17.33      5.03 o
   2  22   0       63.24       65.01      8.56 o
   3  22   0       71.48       76.80      8.88 o
   1  23   0     1228.19     1183.86     14.11 o
   2  23   0       21.45       33.88      8.37 o
   3  23   0        0.41        7.78      8.20 o
   0  24   0      105.29       93.19     10.02 o
   1  24   0       18.94       33.98      8.51 o
   2  24   0       24.73       21.22      6.80 o
   1  25   0       99.09       97.95     22.27 o
  -7   0   1       28.62       32.27      9.42 o
  -5   0   1      785.81      754.30      9.05 o
  -3   0   1     2415.29     2412.68     16.24 o
  -1   0   1      144.94      139.97      2.86 o
   1   0   1     1437.00     1293.79     12.76 o
   3   0   1      369.21      349.33     16.06 o
   5   0   1      684.59      680.51     12.45 o
   7   0   1       72.44       82.91     15.07 o
  -7   1   1        7.13       14.23      5.93 o
  -6   1   1        8.98       14.60      5.93 o
  -5   1   1      233.99      239.14      5.58 o
  -4   1   1        7.93        9.43      2.87 o
  -3   1   1     3454.25     3286.85     61.87 o
  -2   1   1      331.12      335.75      2.16 o
  -1   1   1      260.23      278.92      1.82 o
   1   1   1     1235.19     1288.58     14.13 o
   2   1   1      152.53      156.93      2.28 o
   3   1   1        9.94       13.07      1.28 o
   4   1   1      617.21      627.63      7.94 o
   5   1   1        0.07        3.81      2.79 o
   6   1   1       10.10        7.72      6.43 o
   7   1   1      217.92      254.57     12.83 o
  -7   2   1      240.17      259.81      9.87 o
  -6   2   1      439.51      446.29      9.00 o
  -5   2   1     2412.20     2473.64     13.13 o
  -4   2   1      187.84      195.92      5.74 o
  -3   2   1       43.28       52.22      1.86 o
  -2   2   1      893.58      869.01      5.50 o
  -1   2   1     8196.49     8283.32     65.97 o
   1   2   1      496.26      418.47      4.43 o
   2   2   1      129.74      143.88      2.30 o
   3   2   1      197.55      211.28      2.86 o
   4   2   1       98.06       75.34      6.69 o
   5   2   1      127.67      124.48      5.02 o
   6   2   1      115.04      120.24      7.14 o
   7   2   1       22.77       30.14     10.26 o
  -7   3   1       52.70       49.80      6.89 o
  -6   3   1      226.71      239.63      7.71 o
  -5   3   1     1094.10     1072.35      9.12 o
  -4   3   1      674.16      628.19     13.50 o
  -3   3   1     1240.99     1198.03      7.91 o
  -2   3   1        1.98        6.72      1.42 o
  -1   3   1     6642.85     6499.13     45.37 o
   0   3   1     1882.82     1908.91     14.10 o
   1   3   1     4908.36     4850.37     40.56 o
   2   3   1       63.83       57.00      1.91 o
   3   3   1      314.69      309.62      6.16 o
   4   3   1       30.84       30.13      2.81 o
   5   3   1       16.56       20.67      4.21 o
   6   3   1       21.80       15.06      6.46 o
   7   3   1       26.66       43.29      9.34 o
  -7   4   1      480.15      485.46     11.86 o
  -6   4   1      118.59      119.25      6.16 o
  -5   4   1      141.32      148.03      5.05 o
  -4   4   1     2880.05     2884.25     12.86 o
  -3   4   1      406.27      393.54      5.35 o
  -2   4   1      762.66      706.37      6.96 o
  -1   4   1     1643.87     1689.76      5.83 o
   0   4   1     2171.17     2079.22      9.59 o
   1   4   1    10120.14    10399.99     48.30 o
   2   4   1     3255.04     3327.12     13.68 o
   3   4   1      274.34      311.71      4.62 o
   4   4   1        1.65        1.43      2.39 o
   5   4   1        7.44       12.65      3.90 o
   6   4   1       17.64       20.84      6.81 o
   7   4   1        0.88        7.15      7.51 o
  -7   5   1       25.98       27.59      9.71 o
  -6   5   1      462.85      475.08      9.10 o
  -5   5   1      431.87      411.75      6.47 o
  -4   5   1     2035.75     2078.60     11.16 o
  -3   5   1      931.48      925.12      8.44 o
  -2   5   1        0.59        1.33      1.74 o
  -1   5   1     8815.75     8879.60     31.86 o
   0   5   1      630.22      627.03      5.43 o
   1   5   1      765.82      786.76      4.61 o
   2   5   1      721.02      789.71      5.23 o
   3   5   1      254.98      254.08      4.13 o
   4   5   1       65.26       65.49      2.38 o
   5   5   1       17.67       14.31      4.81 o
   6   5   1        4.87        8.73      4.50 o
  -7   6   1      230.11      223.74      9.06 o
  -6   6   1        4.09        5.76      4.11 o
  -5   6   1      420.49      444.36      6.88 o
  -4   6   1       69.78       63.11      3.97 o
  -3   6   1       36.29       40.41      1.96 o
  -2   6   1     1975.02     1872.54      7.43 o
  -1   6   1     6164.32     6240.98     35.27 o
   0   6   1     2975.76     2968.77     28.46 o
   1   6   1      959.27      958.95      5.58 o
   2   6   1        0.18        2.52      1.75 o
   3   6   1      194.37      201.77      4.05 o
   4   6   1      133.51      134.85      3.01 o
   5   6   1      552.40      532.43      8.40 o
   6   6   1       85.80       86.86      6.16 o
  -6   7   1      710.91      721.87      8.35 o
  -5   7   1      279.01      277.12      5.49 o
  -4   7   1      778.83      809.58      7.64 o
  -3   7   1       78.18       77.13      2.96 o
  -2   7   1      359.77      383.61      3.77 o
  -1   7   1      211.43      244.19      1.98 o
   0   7   1     1754.06     1731.98      8.93 o
   1   7   1     6034.61     6245.11     41.48 o
   2   7   1      609.69      609.74      4.97 o
   3   7   1      490.99      486.76      9.66 o
   4   7   1      100.50       98.70      2.65 o
   5   7   1       84.53       91.18      5.28 o
   6   7   1        5.03        9.56      4.73 o
  -6   8   1       16.05       19.81      4.08 o
  -5   8   1       55.89       59.03      4.11 o
  -4   8   1     2430.38     2383.34     22.91 o
  -3   8   1     1453.88     1490.84     15.86 o
  -2   8   1     2644.28     2601.62      9.84 o
  -1   8   1      233.75      225.52      2.03 o
   0   8   1      502.44      443.67      4.83 o
   1   8   1      809.68      824.58      3.61 o
   2   8   1       52.30       61.75      1.90 o
   3   8   1      163.72      151.68      5.53 o
   4   8   1      383.58      376.98      4.29 o
   5   8   1        5.55        6.30      4.66 o
   6   8   1       98.41      103.52      7.49 o
  -6   9   1      564.02      568.65     14.97 o
  -5   9   1       22.47       27.22      3.94 o
  -4   9   1        5.94        6.64      3.09 o
  -3   9   1        8.35       12.41      2.88 o
  -2   9   1       34.56       36.30      1.82 o
  -1   9   1     1498.57     1402.84      9.11 o
   0   9   1      145.11      152.85      3.70 o
   1   9   1       46.61       44.27      1.57 o
   2   9   1     1985.49     2082.13      7.79 o
   3   9   1        2.84        0.69      1.84 o
   4   9   1      138.85      132.86      4.14 o
   5   9   1      108.65      104.91      5.53 o
   6   9   1       22.66       27.19      5.46 o
  -6  10   1       19.47       21.79      5.21 o
  -5  10   1      114.81      115.63      4.51 o
  -4  10   1     1809.67     1807.06     15.11 o
  -3  10   1       21.91       21.03      3.45 o
  -2  10   1     5849.85     5920.40     33.17 o
  -1  10   1      883.83      902.06      5.42 o
   0  10   1      402.74      398.23      5.18 o
   1  10   1      684.41      751.01      4.56 o
   2  10   1        1.56        3.55      1.98 o
   3  10   1      202.33      214.93      6.89 o
   4  10   1       10.43       12.40      3.56 o
   5  10   1       11.98       16.60      4.77 o
   6  10   1        1.67        7.02      5.00 o
  -6  11   1      190.27      184.67     10.35 o
  -5  11   1       22.31       19.97      4.76 o
  -4  11   1        0.08        3.96      3.66 o
  -3  11   1       39.86       45.78      4.92 o
  -2  11   1      311.15      325.11      5.65 o
  -1  11   1      125.70      117.92      2.59 o
   0  11   1      523.41      483.64      6.59 o
   1  11   1      217.10      238.55      2.89 o
   2  11   1      319.92      320.53      3.86 o
   3  11   1       73.18       76.24      3.71 o
   4  11   1        0.28        2.56      3.87 o
   5  11   1      208.34      201.19      6.38 o
   6  11   1      148.04      130.27      6.56 o
  -6  12   1       48.27       39.23      6.29 o
  -5  12   1      307.60      319.65      7.44 o
  -4  12   1      106.57      110.97      5.38 o
  -3  12   1      675.01      657.29     18.06 o
  -2  12   1      351.69      337.05      4.68 o
  -1  12   1        5.61        5.15      1.22 o
   0  12   1      291.41      280.55      5.61 o
   1  12   1      904.75      876.64      8.34 o
   2  12   1      873.46      896.67      9.46 o
   3  12   1       82.33       84.06      3.99 o
   4  12   1      181.78      184.23      5.79 o
   5  12   1        6.60        6.47      4.35 o
   6  12   1        9.34       10.76      5.53 o
  -6  13   1      112.08      111.47      7.49 o
  -5  13   1      303.90      302.38      8.41 o
  -4  13   1      100.92      109.84      4.96 o
  -3  13   1     3276.39     3266.49     20.41 o
  -2  13   1      229.61      224.09      4.98 o
  -1  13   1     2466.70     2393.88     24.49 o
   0  13   1      576.26      581.83      7.62 o
   1  13   1      579.54      559.24      7.62 o
   2  13   1      148.59      156.20      3.10 o
   3  13   1      806.59      846.06     10.10 o
   4  13   1       37.86       39.23      3.96 o
   5  13   1       54.03       65.19      5.41 o
   6  13   1       98.83      106.39      6.35 o
  -6  14   1        0.34        3.78      6.53 o
  -5  14   1      326.02      328.48      8.61 o
  -4  14   1      651.15      641.21     13.06 o
  -3  14   1        6.53       13.53      4.80 o
  -2  14   1       52.53       53.38      3.22 o
  -1  14   1       20.90       25.20      2.45 o
   0  14   1      810.55      836.79      9.91 o
   1  14   1      398.05      395.66      7.96 o
   2  14   1        4.69        7.02      2.16 o
   3  14   1      226.50      231.26      5.64 o
   4  14   1        8.24       15.10      4.23 o
   5  14   1        0.30        2.28      4.48 o
  -5  15   1       57.06       58.70      6.15 o
  -4  15   1       27.87       31.13      5.19 o
  -3  15   1     3475.46     3297.71     46.23 o
  -2  15   1      564.50      550.15      6.74 o
  -1  15   1      658.18      615.66     10.97 o
   0  15   1       32.58       32.09      1.79 o
   1  15   1      126.59      116.53      4.54 o
   2  15   1        1.52        1.41      2.16 o
   3  15   1       14.29       15.99      3.95 o
   4  15   1        3.32        4.53      4.14 o
   5  15   1       80.80       91.90      7.01 o
  -5  16   1      485.01      491.00     16.89 o
  -4  16   1       61.14       56.87      7.40 o
  -3  16   1        1.37        3.56      6.57 o
  -2  16   1       85.34       92.48      4.20 o
  -1  16   1      146.20      137.49      5.45 o
   0  16   1        2.34        6.54      3.61 o
   1  16   1       39.40       41.75      4.15 o
   2  16   1      205.08      222.97      5.49 o
   3  16   1      267.44      273.64      7.98 o
   4  16   1      522.64      543.24     20.49 o
   5  16   1       81.74       89.64      8.90 o
  -5  17   1        1.37        5.45      6.70 o
  -4  17   1        0.06        5.20      6.61 o
  -3  17   1        0.69       -0.19      7.15 o
  -2  17   1      518.92      535.20      8.37 o
  -1  17   1       30.49       30.81      3.89 o
   0  17   1      368.04      360.81     10.74 o
   1  17   1       43.08       42.86      4.74 o
   2  17   1       10.73       13.22      3.41 o
   3  17   1       87.58       91.15      7.46 o
   4  17   1        0.01       -1.27      7.90 o
   5  17   1        6.06        1.70      7.31 o
  -5  18   1        7.56       18.14      8.23 o
  -4  18   1      159.06      142.13      9.77 o
  -3  18   1      262.37      255.50     10.69 o
  -2  18   1     1775.28     1783.27     20.34 o
  -1  18   1       33.52       37.43      3.99 o
   0  18   1       18.89       21.59      4.03 o
   1  18   1      543.02      538.71      7.86 o
   2  18   1      224.94      223.72      7.43 o
   3  18   1       97.21       87.32     10.11 o
   4  18   1      348.45      326.45     12.17 o
   5  18   1      199.03      204.01     10.77 o
  -4  19   1       10.64       12.86      8.69 o
  -3  19   1      212.34      224.26     12.97 o
  -2  19   1       40.82       44.29      8.35 o
  -1  19   1      541.73      538.86      8.04 o
   0  19   1       78.87       82.85      4.72 o
   1  19   1       51.09       53.72      4.69 o
   2  19   1       13.30       18.44      5.21 o
   3  19   1       83.85       78.60      7.48 o
   4  19   1      156.73      154.02     12.68 o
  -4  20   1      149.96      157.00     10.54 o
  -3  20   1       40.22       47.75      7.53 o
  -2  20   1      328.28      339.15     11.63 o
  -1  20   1      683.10      666.88     13.19 o
   0  20   1      330.32      320.30      6.34 o
   1  20   1      104.36      108.94      5.22 o
   2  20   1       65.24       71.45      7.86 o
   3  20   1       19.49       12.06      7.05 o
   4  20   1       48.42       60.43      8.29 o
  -4  21   1      852.33      800.47     16.98 o
  -3  21   1       87.89       84.24     12.27 o
  -2  21   1       86.47      101.36     10.39 o
  -1  21   1      139.52      144.74      7.81 o
   0  21   1       55.03       46.30      4.98 o
   1  21   1        0.62        6.32      4.86 o
   2  21   1        6.87       11.45      6.46 o
   3  21   1      137.57      138.89      9.34 o
   4  21   1        4.29        3.84      9.01 o
  -3  22   1        9.94        5.94      8.10 o
  -2  22   1       11.33       24.31      8.33 o
  -1  22   1      621.88      622.80     10.57 o
   0  22   1       69.50       78.71      5.62 o
   1  22   1      187.34      184.54     11.47 o
   2  22   1      226.58      243.60     11.37 o
   3  22   1        0.02       -1.90      6.63 o
  -3  23   1       58.00       67.15      9.09 o
  -2  23   1       53.58       58.52      9.24 o
  -1  23   1      167.47      168.24     11.20 o
   0  23   1       15.00       18.85      4.84 o
   1  23   1      252.47      260.68     14.14 o
   2  23   1       11.41       10.58      7.03 o
   3  23   1      172.38      202.65     12.29 o
  -2  24   1      162.09      156.95      9.81 o
  -1  24   1        5.21       16.24     10.39 o
   0  24   1      467.17      461.77     10.41 o
   1  24   1       10.06       23.81      8.48 o
   2  24   1       81.65       87.59      9.07 o
  -1  25   1      197.20      197.65     11.15 o
   0  25   1      199.98      213.26      7.35 o
   1  25   1      149.49      151.66      9.10 o
  -6   0   2     1829.61     1845.76     31.49 o
  -4   0   2      297.10      275.46      7.40 o
  -2   0   2     3001.89     3183.45     11.44 o
   0   0   2      256.63      280.99      6.26 o
   2   0   2        5.63        5.44      2.32 o
   4   0   2      356.03      292.78     15.57 o
   6   0   2     1193.53     1156.54     25.44 o
  -7   1   2        0.59        5.22      9.69 o
  -6   1   2       16.77       16.04      7.65 o
  -5   1   2       54.53       57.04      5.50 o
  -4   1   2       72.21       70.61      2.92 o
  -3   1   2      544.28      556.93      3.26 o
  -2   1   2      988.58     1051.64      8.09 o
  -1   1   2       27.99       20.86      1.38 o
   0   1   2      294.24      271.30      4.81 o
   1   1   2      453.55      573.40      7.50 o
   2   1   2     2032.21     1967.02     11.64 o
   3   1   2     1061.92     1098.26     21.83 o
   4   1   2      213.75      209.08      2.52 o
   5   1   2       43.43       40.70      3.77 o
   6   1   2       10.00       15.99      7.64 o
  -7   2   2       24.89       30.21      9.42 o
  -6   2   2       15.36       27.16      7.62 o
  -5   2   2       34.93       34.26      4.39 o
  -4   2   2      289.56      276.08      9.58 o
  -3   2   2     1999.23     2219.31     15.78 o
  -2   2   2     3396.98     3621.61     23.29 o
  -1   2   2     1007.02     1020.48      3.88 o
   0   2   2      359.87      361.82      4.54 o
   1   2   2     3640.44     3684.34     50.68 o
   2   2   2     3317.61     3245.93     18.56 o
   3   2   2     1958.67     2070.14      9.73 o
   4   2   2     1270.99     1205.30      8.72 o
   5   2   2        4.14        5.95      3.34 o
   6   2   2      296.86      308.59     11.76 o
  -7   3   2      102.00      116.18     11.07 o
  -6   3   2      551.35      575.32     13.90 o
  -5   3   2      670.87      674.00      9.37 o
  -4   3   2        5.12        5.24      1.66 o
  -3   3   2      111.49      112.40      1.46 o
  -2   3   2      968.22      952.80      8.81 o
  -1   3   2       77.93       84.95      3.52 o
   0   3   2     1856.61     1679.58     15.21 o
   1   3   2       48.64       41.88      2.89 o
   2   3   2     2781.50     2917.09     29.66 o
   3   3   2      710.76      691.91     10.28 o
   4   3   2     1041.70     1027.10     13.09 o
   5   3   2      565.68      558.93      9.34 o
   6   3   2       96.48       92.33      9.81 o
  -7   4   2        2.01        8.46      7.84 o
  -6   4   2       31.86       35.00      5.85 o
  -5   4   2      344.80      330.98      7.57 o
  -4   4   2      108.12      105.21      3.70 o
  -3   4   2       60.50       62.73      2.14 o
  -2   4   2       12.93       15.99      1.21 o
  -1   4   2     2748.12     2773.95     26.14 o
   0   4   2      207.41      219.05      3.98 o
   1   4   2     7029.87     6934.03     67.15 o
   2   4   2      132.92      155.68      3.30 o
   3   4   2      776.95      789.65      6.84 o
   4   4   2     1151.13     1148.42      6.14 o
   5   4   2      158.46      158.14      6.88 o
   6   4   2      508.69      507.52     12.98 o
  -7   5   2      164.19      175.87     11.01 o
  -6   5   2        4.73        1.67      6.32 o
  -5   5   2      355.05      367.42      8.88 o
  -4   5   2        1.55        1.52      1.61 o
  -3   5   2        0.03        0.35      1.82 o
  -2   5   2      601.83      659.90     11.06 o
  -1   5   2      292.77      285.44      5.12 o
   0   5   2     4999.89     5305.78     54.16 o
   1   5   2        7.31       12.14      3.66 o
   2   5   2     1193.67     1247.67     11.36 o
   3   5   2      287.21      261.18      3.93 o
   4   5   2       11.35        9.54      1.88 o
   5   5   2     1181.52     1154.89     14.33 o
   6   5   2       18.95       19.92      6.00 o
  -6   6   2       87.41       74.28      6.38 o
  -5   6   2      105.81      104.66      4.99 o
  -4   6   2      581.11      550.54      7.85 o
  -3   6   2      390.50      371.41      6.97 o
  -2   6   2      487.92      566.44      7.95 o
  -1   6   2      682.71      742.56      4.04 o
   0   6   2      194.06      179.79      4.00 o
   1   6   2        0.70        5.17      2.46 o
   2   6   2      414.35      510.11     11.84 o
   3   6   2      663.99      665.19      7.70 o
   4   6   2      106.46       97.60      2.81 o
   5   6   2      229.67      212.80      7.17 o
   6   6   2      119.93      113.94      7.64 o
  -6   7   2       36.03       44.98      4.78 o
  -5   7   2        0.32        1.96      3.94 o
  -4   7   2      486.80      473.99      9.06 o
  -3   7   2        1.47        1.83      2.80 o
  -2   7   2     2445.62     2599.52     16.22 o
  -1   7   2     1036.66     1020.19      7.41 o
   0   7   2       31.41       46.38      3.18 o
   1   7   2     1682.70     1740.50      9.56 o
   2   7   2      730.40      843.40      6.72 o
   3   7   2     1420.96     1398.72      8.56 o
   4   7   2       35.51       33.58      2.60 o
   5   7   2      224.99      236.54      7.41 o
   6   7   2        0.06        1.88      5.28 o
  -6   8   2        1.74        5.05      4.75 o
  -5   8   2      289.59      297.50      6.89 o
  -4   8   2        0.09        1.32      2.63 o
  -3   8   2      131.52      141.26      3.92 o
  -2   8   2      716.91      716.48      4.32 o
  -1   8   2      926.94      931.45      9.41 o
   0   8   2      467.18      495.54      5.65 o
   1   8   2     2670.83     2663.95     22.13 o
   2   8   2       73.22       70.81      3.42 o
   3   8   2      135.27      121.08      4.64 o
   4   8   2       74.66       75.64      3.11 o
   5   8   2      101.28      115.75      6.71 o
   6   8   2       91.37       82.04      6.34 o
  -6   9   2       97.74       97.59      6.22 o
  -5   9   2      231.26      242.02      7.64 o
  -4   9   2      528.19      523.68     11.98 o
  -3   9   2     1115.69     1074.80     17.16 o
  -2   9   2       14.08       11.44      1.75 o
  -1   9   2      115.37      106.44      2.16 o
   0   9   2      192.15      178.12      3.93 o
   1   9   2       26.39       32.71      2.06 o
   2   9   2        3.69        4.09      2.43 o
   3   9   2      382.04      366.44      6.63 o
   4   9   2       16.31       17.84      2.75 o
   5   9   2     1290.68     1271.91     14.00 o
   6   9   2       82.46       78.58      6.79 o
  -6  10   2        0.29        0.79      5.18 o
  -5  10   2       44.49       48.80      5.01 o
  -4  10   2     1540.18     1508.91     18.06 o
  -3  10   2        3.13        9.17      3.15 o
  -2  10   2      218.77      215.26      3.10 o
  -1  10   2      927.69      956.75     11.45 o
   0  10   2       89.47       94.50      3.68 o
   1  10   2     3460.14     3459.21     14.17 o
   2  10   2     1955.41     1960.79      8.96 o
   3  10   2      509.11      477.79      8.10 o
   4  10   2      395.62      380.06      5.29 o
   5  10   2        4.67       11.81      5.85 o
   6  10   2       45.49       32.27      6.62 o
  -6  11   2      136.67      129.96      6.34 o
  -5  11   2       14.46       19.05      4.59 o
  -4  11   2        3.80       10.05      4.44 o
  -3  11   2       51.35       56.59      3.86 o
  -2  11   2       95.33      101.51      2.67 o
  -1  11   2       67.41       76.16      1.75 o
   0  11   2      311.80      350.30      6.47 o
   1  11   2      578.98      664.43      8.00 o
   2  11   2      131.30      153.47      3.44 o
   3  11   2      240.67      225.17      5.43 o
   4  11   2       75.29       66.10      4.35 o
   5  11   2      707.81      679.63     14.14 o
   6  11   2      210.20      233.16      8.85 o
  -6  12   2        2.52        4.79      5.03 o
  -5  12   2      122.21      115.80      5.35 o
  -4  12   2      108.61      106.32      4.94 o
  -3  12   2      893.52      855.17     14.65 o
  -2  12   2      647.93      652.45      5.04 o
  -1  12   2      290.99      286.01      7.10 o
   0  12   2      169.11      169.57      5.13 o
   1  12   2        0.52        3.48      1.48 o
   2  12   2       34.37       32.78      2.56 o
   3  12   2      599.02      594.13     10.37 o
   4  12   2      360.21      379.95      6.10 o
   5  12   2       12.91       12.14      4.35 o
   6  12   2      379.20      443.90      9.54 o
  -6  13   2      158.10      156.31      7.01 o
  -5  13   2       69.24       69.02      5.12 o
  -4  13   2       20.81       24.15      4.26 o
  -3  13   2        8.87        6.62      3.90 o
  -2  13   2      584.42      582.01      6.32 o
  -1  13   2      380.86      351.66      6.79 o
   0  13   2     4724.32     4818.83     39.86 o
   1  13   2      298.45      287.32      2.65 o
   2  13   2      785.05      762.89      5.81 o
   3  13   2        1.85        1.34      4.03 o
   4  13   2        0.20        1.51      3.24 o
   5  13   2       78.11       82.25      5.73 o
   6  13   2       70.64       63.78      6.09 o
  -6  14   2        0.75        5.25      5.54 o
  -5  14   2       38.98       40.22      5.02 o
  -4  14   2        7.34        9.90      3.90 o
  -3  14   2      281.94      274.88      5.96 o
  -2  14   2       54.11       57.87      2.47 o
  -1  14   2       19.38       17.65      1.48 o
   0  14   2        4.76        6.86      1.97 o
   1  14   2      167.95      175.65      2.79 o
   2  14   2       87.91       83.58      2.92 o
   3  14   2      266.06      257.12      5.75 o
   4  14   2      680.69      686.38     15.39 o
   5  14   2        2.23        5.35      5.65 o
  -5  15   2      155.05      171.39      8.98 o
  -4  15   2       15.91       14.42      4.18 o
  -3  15   2      142.50      145.44      5.01 o
  -2  15   2        8.51        7.99      2.69 o
  -1  15   2       15.76       17.75      2.82 o
   0  15   2      471.22      481.43      6.63 o
   1  15   2      329.65      320.69      3.56 o
   2  15   2      673.22      624.84      5.31 o
   3  15   2      140.12      118.68      5.17 o
   4  15   2       58.02       60.89      4.15 o
   5  15   2       10.87       12.84      5.77 o
  -5  16   2      159.06      159.10      9.40 o
  -4  16   2       47.85       52.20      5.88 o
  -3  16   2      278.84      266.71      7.07 o
  -2  16   2       25.28       24.16      2.91 o
  -1  16   2      147.25      145.39      3.50 o
   0  16   2       47.30       48.90      4.03 o
   1  16   2       27.53       28.20      4.16 o
   2  16   2      314.61      325.30      6.32 o
   3  16   2      106.59      107.00      6.24 o
   4  16   2      608.40      647.13     11.31 o
   5  16   2      203.13      222.15      9.89 o
  -5  17   2       10.87       18.90      7.21 o
  -4  17   2       75.37       78.94      7.83 o
  -3  17   2      131.17      122.86      6.95 o
  -2  17   2       20.26       19.07      3.57 o
  -1  17   2      827.64      824.21     17.38 o
   0  17   2      355.63      360.57      6.15 o
   1  17   2        0.86        3.29      4.40 o
   2  17   2      210.64      225.52      5.70 o
   3  17   2       95.05      114.83      6.46 o
   4  17   2       62.40       59.02      6.25 o
   5  17   2      236.18      280.70     11.48 o
  -5  18   2       89.69       86.91      9.90 o
  -4  18   2       80.94       73.35      8.33 o
  -3  18   2      611.93      573.48     10.25 o
  -2  18   2        3.70        7.50      5.38 o
  -1  18   2      492.53      477.41      7.36 o
   0  18   2       15.01       19.17      4.10 o
   1  18   2       19.82       19.86      4.06 o
   2  18   2       42.68       48.07      4.29 o
   3  18   2        6.30       10.67      6.02 o
   4  18   2      109.15      120.71      9.05 o
  -4  19   2        0.54       -0.61      8.71 o
  -3  19   2        0.28        9.17      8.16 o
  -2  19   2      122.70      130.35      6.89 o
  -1  19   2      335.38      342.28      6.98 o
   0  19   2      328.37      314.67      6.03 o
   1  19   2      283.13      278.32      6.60 o
   2  19   2      606.09      593.12      8.53 o
   3  19   2      240.31      257.27      8.10 o
   4  19   2       79.97       96.18      9.59 o
  -4  20   2       42.27       31.59      7.49 o
  -3  20   2       62.40       68.65      8.33 o
  -2  20   2      655.15      629.12     10.90 o
  -1  20   2      152.05      155.41      5.84 o
   0  20   2      170.02      172.65      6.11 o
   1  20   2       71.66       72.56      5.25 o
   2  20   2       14.39       15.92      6.30 o
   3  20   2       16.12       11.32      5.67 o
   4  20   2       68.69       85.82      8.20 o
  -4  21   2       19.29       15.77      7.58 o
  -3  21   2       27.66       37.38      8.80 o
  -2  21   2        0.12        7.65      5.61 o
  -1  21   2        7.09       10.63      3.93 o
   0  21   2        0.98        4.26      4.31 o
   1  21   2      151.62      148.25      6.14 o
   2  21   2      166.03      171.95      7.73 o
   3  21   2      240.69      224.08     11.85 o
  -3  22   2        0.01        9.93      7.80 o
  -2  22   2      133.63      126.55     10.57 o
  -1  22   2        7.89        6.94      3.98 o
   0  22   2      151.42      161.02      5.74 o
   1  22   2      316.46      307.42     12.83 o
   2  22   2        0.11        4.77      5.77 o
   3  22   2       53.04       64.83      8.11 o
  -3  23   2       15.49       12.21      7.40 o
  -2  23   2      176.57      187.80     10.54 o
  -1  23   2        0.04        2.39      5.06 o
   0  23   2       50.81       46.36      4.82 o
   1  23   2       11.11       18.71      4.26 o
   2  23   2       38.96       39.22      6.55 o
   3  23   2       50.30       58.54      8.66 o
  -2  24   2       28.17       51.89      9.70 o
  -1  24   2       18.66       21.87      6.85 o
   0  24   2      196.32      204.45      7.37 o
   1  24   2       44.83       52.34      6.10 o
   2  24   2       69.78       65.25      8.83 o
  -1  25   2      296.42      288.66     12.55 o
   0  25   2       22.39       24.50      5.62 o
   1  25   2       20.44       14.29      8.54 o
  -7   0   3       16.36       11.72     13.95 o
  -5   0   3     1466.47     1398.93     24.25 o
  -3   0   3     5471.96     5753.82     96.42 o
  -1   0   3    14439.83    14083.88     96.56 o
   1   0   3     7047.64     7062.52    116.13 o
   3   0   3      481.51      460.60      8.32 o
   5   0   3        1.98        7.30      5.75 o
  -7   1   3       80.59       86.89      9.55 o
  -6   1   3       51.51       54.31      8.61 o
  -5   1   3      151.38      146.65      5.72 o
  -4   1   3      207.15      222.95      2.69 o
  -3   1   3      651.89      624.70      4.19 o
  -2   1   3      311.99      315.37      2.43 o
  -1   1   3       25.13       19.38      1.38 o
   0   1   3     8562.06     8054.87     94.54 o
   1   1   3     7930.93     7695.82     86.54 o
   2   1   3     2981.90     3138.44     26.69 o
   3   1   3     3701.90     3711.16     36.08 o
   4   1   3        7.85        7.08      2.08 o
   5   1   3      502.88      491.69      7.41 o
   6   1   3        0.69        1.91      6.66 o
  -7   2   3        0.12        6.17      8.43 o
  -6   2   3       91.45       96.47     10.95 o
  -5   2   3       20.54       21.99      3.78 o
  -4   2   3        3.40        3.73      1.53 o
  -3   2   3     1546.99     1508.44     11.02 o
  -2   2   3     2641.87     2835.31     28.31 o
  -1   2   3     2683.62     2530.20     10.94 o
   0   2   3     5561.01     5347.26     59.14 o
   1   2   3     2747.47     2632.41     23.59 o
   2   2   3      590.20      644.28      7.12 o
   3   2   3        0.32        0.45      2.69 o
   4   2   3        0.29        2.16      2.08 o
   5   2   3     1293.53     1237.38     13.28 o
   6   2   3      998.34      971.48     16.99 o
  -7   3   3       39.89       37.15      8.15 o
  -6   3   3        7.46       10.08      5.19 o
  -5   3   3       87.78       96.27      4.53 o
  -4   3   3      354.36      331.58      3.77 o
  -3   3   3       21.76       30.76      1.62 o
  -2   3   3     1651.90     1648.82      7.39 o
  -1   3   3     1449.35     1423.45     13.35 o
   0   3   3     2059.15     2053.72     15.01 o
   1   3   3       77.06       57.16      4.73 o
   2   3   3      717.52      729.47      9.90 o
   3   3   3     3561.75     3497.86     30.04 o
   4   3   3       11.27       16.08      2.42 o
   5   3   3      840.22      805.04     16.92 o
   6   3   3      164.82      189.65     10.72 o
  -7   4   3        0.99        7.07      8.62 o
  -6   4   3        4.70        6.41      5.17 o
  -5   4   3        2.59        5.64      3.64 o
  -4   4   3        0.42        2.90      1.95 o
  -3   4   3        0.49        1.01      1.45 o
  -2   4   3      108.11      103.55      2.37 o
  -1   4   3     5016.16     4891.85     25.13 o
   0   4   3        4.88        9.94      4.25 o
   1   4   3      310.34      282.38      6.24 o
   2   4   3     4106.00     4035.24     14.85 o
   3   4   3      185.17      186.48      3.93 o
   4   4   3     1279.93     1263.89      7.58 o
   5   4   3        1.18        0.89      5.39 o
   6   4   3       60.45       52.28      5.93 o
  -6   5   3       81.03       78.17      6.06 o
  -5   5   3       69.09       69.15      4.18 o
  -4   5   3     1039.96     1047.66      8.80 o
  -3   5   3      730.25      678.47      8.73 o
  -2   5   3     6119.03     6302.02     88.57 o
  -1   5   3      536.17      506.21      5.33 o
   0   5   3     3883.65     3870.59     47.26 o
   1   5   3     8235.83     8314.29     81.64 o
   2   5   3       39.81       37.13      3.15 o
   3   5   3        1.07        1.92      2.60 o
   4   5   3        7.44        8.23      2.41 o
   5   5   3       19.58       16.89      5.18 o
   6   5   3       75.90       77.38      6.20 o
  -6   6   3      166.68      161.93      7.11 o
  -5   6   3      252.88      248.62      5.91 o
  -4   6   3        1.83        3.93      2.21 o
  -3   6   3      902.31      913.98      9.12 o
  -2   6   3       90.02      109.80      1.89 o
  -1   6   3     1982.84     2043.41     15.45 o
   0   6   3     1676.34     1663.13     13.94 o
   1   6   3     1059.97     1118.68     10.22 o
   2   6   3     3041.16     2992.32     21.58 o
   3   6   3      221.65      219.53      4.28 o
   4   6   3     1076.69     1083.56      7.52 o
   5   6   3       12.50       13.88      5.41 o
   6   6   3      275.40      272.97      9.64 o
  -6   7   3        0.02        5.58      4.39 o
  -5   7   3      191.10      192.49      5.80 o
  -4   7   3      158.97      167.72      3.89 o
  -3   7   3       95.43       92.19      3.23 o
  -2   7   3     1661.63     1638.60      7.75 o
  -1   7   3      809.17      868.05      6.59 o
   0   7   3     3055.09     2935.12     16.30 o
   1   7   3     1298.10     1403.15     11.83 o
   2   7   3      704.86      706.87      7.59 o
   3   7   3      883.84      881.96      7.85 o
   4   7   3      836.00      798.15      6.86 o
   5   7   3      123.46      138.64      7.06 o
   6   7   3      204.03      205.43      7.75 o
  -6   8   3       20.92       20.60      4.91 o
  -5   8   3       40.78       41.69      4.71 o
  -4   8   3     2193.31     2198.60     23.87 o
  -3   8   3      158.85      168.61      4.84 o
  -2   8   3      317.49      347.26      4.70 o
  -1   8   3      911.54      956.80     12.73 o
   0   8   3      721.55      686.80      6.93 o
   1   8   3      465.63      490.15     10.89 o
   2   8   3     2510.17     2393.64     12.98 o
   3   8   3        2.73        2.95      2.82 o
   4   8   3     2777.91     2683.88     12.08 o
   5   8   3      610.93      580.79     10.21 o
   6   8   3        4.35        6.16      5.37 o
  -6   9   3       56.68       51.83      4.92 o
  -5   9   3        4.34        3.37      4.06 o
  -4   9   3      520.59      484.85      5.90 o
  -3   9   3       63.03       63.31      2.89 o
  -2   9   3     2507.77     2416.69     15.21 o
  -1   9   3        3.25        7.36      3.16 o
   0   9   3     1032.42      989.69      8.34 o
   1   9   3       49.70       56.92      4.94 o
   2   9   3     5368.55     5441.28     21.38 o
   3   9   3      282.55      276.40      4.81 o
   4   9   3       57.23       59.40      3.37 o
   5   9   3       52.78       56.99      6.37 o
   6   9   3      420.96      414.90      9.86 o
  -6  10   3       18.14       22.93      5.21 o
  -5  10   3       99.07       97.46      5.56 o
  -4  10   3      160.92      167.33      5.65 o
  -3  10   3      677.40      648.88     10.69 o
  -2  10   3      448.55      426.40      8.89 o
  -1  10   3      716.55      758.31      7.73 o
   0  10   3      387.14      399.47      5.44 o
   1  10   3     1160.97     1147.87      9.94 o
   2  10   3     2335.17     2300.89     10.14 o
   3  10   3       11.43       15.74      3.79 o
   4  10   3      569.55      569.14      7.51 o
   5  10   3      262.13      268.70      8.24 o
   6  10   3       79.39       83.38      6.74 o
  -6  11   3       26.41       30.54      5.51 o
  -5  11   3      178.49      178.31      6.84 o
  -4  11   3       24.09       28.91      3.56 o
  -3  11   3        2.87        4.09      3.58 o
  -2  11   3     1279.39     1214.00      6.57 o
  -1  11   3      758.81      800.06      5.42 o
   0  11   3     5436.54     5381.70     17.17 o
   1  11   3      766.02      764.71     11.07 o
   2  11   3     1247.93     1291.48     11.95 o
   3  11   3      543.39      503.58      6.98 o
   4  11   3        2.07        1.36      3.91 o
   5  11   3      391.89      379.41      9.19 o
   6  11   3        3.87        7.47      5.81 o
  -6  12   3       45.97       40.34      5.21 o
  -5  12   3      177.15      171.26     10.10 o
  -4  12   3        8.58        7.02      3.35 o
  -3  12   3       71.62       64.16      4.18 o
  -2  12   3        4.42        6.81      2.29 o
  -1  12   3     1008.15      977.80     10.12 o
   0  12   3     1423.75     1438.47     13.51 o
   1  12   3      564.10      565.16     12.20 o
   2  12   3      367.95      362.74      4.66 o
   3  12   3       33.82       32.41      4.03 o
   4  12   3       92.97      108.59      4.79 o
   5  12   3       13.46       14.06      5.70 o
  -6  13   3        0.46        5.83      5.39 o
  -5  13   3       93.50      102.63      6.02 o
  -4  13   3        2.11        6.32      4.49 o
  -3  13   3        0.92        0.46      3.96 o
  -2  13   3        0.32        1.82      2.21 o
  -1  13   3      153.32      151.59      4.11 o
   0  13   3      266.43      247.45     13.44 o
   1  13   3      917.71      867.99      9.48 o
   2  13   3      316.43      315.03      4.95 o
   3  13   3     1082.13     1060.56      8.89 o
   4  13   3      118.44      112.02      4.61 o
   5  13   3       16.62       16.15      4.74 o
  -5  14   3       15.10       16.45      4.72 o
  -4  14   3       67.99       72.64      4.84 o
  -3  14   3     1352.90     1278.08     19.56 o
  -2  14   3      124.18      121.26      3.08 o
  -1  14   3      732.54      682.83      8.85 o
   0  14   3        3.73        5.88      3.90 o
   1  14   3      429.11      407.81      4.29 o
   2  14   3      344.25      321.69      4.50 o
   3  14   3      107.89      102.81      4.38 o
   4  14   3       96.64      100.20      4.80 o
   5  14   3      237.89      257.64      7.31 o
  -5  15   3       54.00       57.13      8.90 o
  -4  15   3       26.41       24.76      5.40 o
  -3  15   3       49.74       52.55      4.62 o
  -2  15   3        6.64        7.47      2.80 o
  -1  15   3      111.18      109.08      4.65 o
   0  15   3       61.22       60.86      4.12 o
   1  15   3       47.65       43.43      2.61 o
   2  15   3       91.75       88.64      3.19 o
   3  15   3     1919.57     1893.58     11.67 o
   4  15   3       21.73       26.22      3.93 o
   5  15   3      318.52      354.63     12.20 o
  -5  16   3      168.51      163.14     10.04 o
  -4  16   3        1.00        8.63      5.41 o
  -3  16   3       53.57       55.38      4.70 o
  -2  16   3      253.15      248.13      4.58 o
  -1  16   3     1268.89     1221.10     10.48 o
   0  16   3      243.95      239.25      5.50 o
   1  16   3     1392.14     1314.23     11.03 o
   2  16   3        4.39        8.00      3.75 o
   3  16   3        2.59        6.15      5.81 o
   4  16   3        0.66        2.85      5.20 o
   5  16   3      165.46      182.71     10.11 o
  -5  17   3       79.21       71.19      8.10 o
  -4  17   3      157.38      163.18      9.97 o
  -3  17   3      415.59      396.69     11.66 o
  -2  17   3        6.61       11.40      5.10 o
  -1  17   3       74.78       76.43      4.15 o
   0  17   3      282.41      286.84      5.70 o
   1  17   3     3141.49     3085.16     16.69 o
   2  17   3        5.23        8.53      4.02 o
   3  17   3       22.12       28.26      5.32 o
   4  17   3       56.17       66.23      6.84 o
   5  17   3      164.60      190.07     11.59 o
  -5  18   3       20.94       24.53      9.27 o
  -4  18   3       18.61       22.23      7.03 o
  -3  18   3      193.01      195.94      7.85 o
  -2  18   3      124.51      123.02      6.60 o
  -1  18   3     1143.89     1132.19     10.99 o
   0  18   3      171.86      176.87      7.58 o
   1  18   3      226.68      235.07      6.09 o
   2  18   3      365.22      336.15      6.80 o
   3  18   3        2.94       10.71      5.55 o
   4  18   3        1.28        0.87      6.17 o
  -4  19   3      142.53      146.08     10.99 o
  -3  19   3        5.84       13.15      5.26 o
  -2  19   3      178.45      172.50      7.49 o
  -1  19   3       42.81       48.88      4.38 o
   0  19   3      555.06      524.05      7.79 o
   1  19   3      161.90      175.26      9.94 o
   2  19   3        0.66        0.95      3.91 o
   3  19   3      523.09      535.48     10.66 o
   4  19   3        1.35        6.56      6.18 o
  -4  20   3       76.70       75.50      8.22 o
  -3  20   3      142.78      131.26      7.19 o
  -2  20   3       71.02       71.81      7.00 o
  -1  20   3       89.58       93.22      4.65 o
   0  20   3      147.50      156.47      5.60 o
   1  20   3        0.63        4.60      4.58 o
   2  20   3      140.72      149.66      6.88 o
   3  20   3       13.99       27.12      6.26 o
   4  20   3      310.95      327.98      9.75 o
  -4  21   3       70.11       75.15     10.03 o
  -3  21   3        0.37        7.34      6.24 o
  -2  21   3      106.95      107.70      7.53 o
  -1  21   3       54.89       56.88      4.25 o
   0  21   3       50.93       54.56      4.92 o
   1  21   3        0.32        0.52      4.29 o
   2  21   3      497.50      450.18     14.49 o
   3  21   3      102.54      109.59      7.38 o
  -3  22   3       21.80       18.79      6.09 o
  -2  22   3        9.63       18.02      6.31 o
  -1  22   3        3.12        4.74      3.98 o
   0  22   3      105.89      103.74      6.27 o
   1  22   3      126.00      115.49      6.00 o
   2  22   3      440.60      428.15     16.65 o
   3  22   3        0.26        2.49      6.02 o
  -3  23   3       87.44      104.12     10.44 o
  -2  23   3      732.37      722.28     13.03 o
  -1  23   3       11.80        5.80      4.80 o
   0  23   3      175.50      186.64      6.75 o
   1  23   3       12.53       15.48      5.39 o
   2  23   3        1.34        4.02      5.91 o
  -2  24   3       31.10       36.05      6.64 o
  -1  24   3        0.14       -0.44      5.61 o
   0  24   3       89.35       89.88      6.91 o
   1  24   3        2.08        4.89      4.39 o
   2  24   3      254.03      243.32     12.19 o
  -1  25   3       59.57       62.32      7.59 o
   0  25   3       94.49       95.27      7.31 o
  -6   0   4       61.89       86.02     11.94 o
  -4   0   4      470.47      445.35      6.93 o
  -2   0   4      457.89      449.36      7.58 o
   0   0   4     5910.24     6123.18    123.05 o
   2   0   4      182.37      215.07      7.79 o
   4   0   4       62.05       66.96      4.58 o
   6   0   4        0.22        4.65     10.24 o
  -7   1   4        0.00        6.91      8.38 o
  -6   1   4      365.69      372.07     12.60 o
  -5   1   4      106.21      110.75      4.38 o
  -4   1   4     1271.75     1211.69     13.89 o
  -3   1   4      614.88      653.50      4.04 o
  -2   1   4     4241.75     4218.38     23.33 o
  -1   1   4     3593.94     3854.71     44.20 o
   0   1   4      250.50      222.85      5.94 o
   1   1   4      129.34      131.65      5.36 o
   2   1   4      478.46      506.78      7.46 o
   3   1   4       47.67       52.72      4.69 o
   4   1   4       59.29       58.54      3.21 o
   5   1   4        2.28       -2.27      7.40 o
   6   1   4       12.04       14.56      7.75 o
  -6   2   4      345.07      358.47     12.42 o
  -5   2   4       24.25       22.88      3.45 o
  -4   2   4       80.57       79.34      2.09 o
  -3   2   4      310.14      320.29      3.58 o
  -2   2   4     1512.25     1456.37     20.54 o
  -1   2   4       59.03       73.78      2.92 o
   0   2   4     2875.66     2847.55     15.72 o
   1   2   4        4.36        3.21      4.29 o
   2   2   4     2678.22     2729.06     19.12 o
   3   2   4       26.96       26.58      3.50 o
   4   2   4       16.22       19.06      3.02 o
   5   2   4       26.88       21.24      8.35 o
   6   2   4        3.12        3.67      8.63 o
  -6   3   4      146.13      130.65      9.53 o
  -5   3   4      155.22      167.28      5.10 o
  -4   3   4     1449.37     1421.24      6.63 o
  -3   3   4      690.86      732.71     12.47 o
  -2   3   4      417.41      408.95      4.92 o
  -1   3   4        4.86       16.91      3.57 o
   0   3   4      653.51      674.67     11.15 o
   1   3   4       10.61        2.97      4.05 o
   2   3   4      163.46      162.72      5.35 o
   3   3   4      482.50      472.30      5.95 o
   4   3   4      341.99      340.17      5.36 o
   5   3   4       53.43       59.00      7.43 o
   6   3   4       11.69       18.41      9.26 o
  -6   4   4      128.61      131.68      9.85 o
  -5   4   4     1612.19     1518.53     11.71 o
  -4   4   4        1.86        2.86      2.42 o
  -3   4   4     3270.30     3169.74     36.24 o
  -2   4   4      620.73      652.90      8.36 o
  -1   4   4       37.65       33.80      3.65 o
   0   4   4      872.16      863.07     12.21 o
   1   4   4     2433.82     2479.36     16.17 o
   2   4   4      475.77      490.72      7.79 o
   3   4   4      241.81      244.37      4.82 o
   4   4   4       16.24       14.32      2.97 o
   5   4   4        5.31        5.39      5.09 o
   6   4   4       46.11       38.11      5.53 o
  -6   5   4      108.90      129.40      9.79 o
  -5   5   4      233.94      265.35      6.28 o
  -4   5   4     1328.49     1310.06     12.60 o
  -3   5   4      124.64      132.03      2.77 o
  -2   5   4     1965.20     1891.66     16.42 o
  -1   5   4     1179.01     1184.53     15.86 o
   0   5   4       62.60       72.60      4.34 o
   1   5   4     2506.88     2600.84     16.17 o
   2   5   4      508.61      498.04      8.13 o
   3   5   4      225.31      232.11      4.83 o
   4   5   4        1.11        1.30      2.84 o
   5   5   4       25.28       23.02      6.00 o
   6   5   4       55.55       62.06      6.30 o
  -6   6   4        9.93       14.64      8.72 o
  -5   6   4      196.85      201.33      7.80 o
  -4   6   4       76.07       93.59      3.16 o
  -3   6   4     1688.74     1585.52     23.93 o
  -2   6   4       93.38      102.45      3.34 o
  -1   6   4     3995.24     4102.18     40.82 o
   0   6   4      289.06      276.09      5.70 o
   1   6   4      579.76      637.85      7.48 o
   2   6   4        0.06        0.85      4.32 o
   3   6   4       56.96       61.48      3.63 o
   4   6   4        8.62        9.06      3.06 o
   5   6   4       50.43       43.10      6.12 o
   6   6   4       87.34       86.98      7.00 o
  -6   7   4       61.90       70.57      9.77 o
  -5   7   4        5.33        7.85      4.04 o
  -4   7   4      122.15      119.94      4.23 o
  -3   7   4       21.18       22.45      1.93 o
  -2   7   4      568.34      632.77      6.47 o
  -1   7   4     4785.29     4862.18     40.42 o
   0   7   4      176.96      180.85      6.59 o
   1   7   4     3423.71     3378.02     35.77 o
   2   7   4      353.54      360.30      7.70 o
   3   7   4       30.94       35.82      3.55 o
   4   7   4      132.73      132.98      4.10 o
   5   7   4       67.25       60.02      5.97 o
   6   7   4        0.00        3.56      6.25 o
  -6   8   4        0.16        8.34      5.13 o
  -5   8   4      640.53      641.08      8.85 o
  -4   8   4      266.66      247.31      4.36 o
  -3   8   4      500.20      502.96      6.59 o
  -2   8   4      195.37      187.76      4.61 o
  -1   8   4     2856.77     2883.99     32.05 o
   0   8   4       40.90       41.76      3.40 o
   1   8   4      206.80      227.21      6.59 o
   2   8   4      204.93      206.19      6.80 o
   3   8   4      646.05      641.02      7.21 o
   4   8   4       26.71       30.61      3.25 o
   5   8   4       77.60       68.67      6.42 o
   6   8   4       15.55       10.91      6.61 o
  -6   9   4       76.57       81.48      5.16 o
  -5   9   4       11.41       22.63      4.74 o
  -4   9   4      179.16      174.41      4.59 o
  -3   9   4      226.70      218.34      5.33 o
  -2   9   4       70.79       89.49      4.16 o
  -1   9   4       87.57       80.97      4.14 o
   0   9   4      581.85      556.84      7.00 o
   1   9   4      254.09      230.93      6.91 o
   2   9   4      193.12      216.53      5.86 o
   3   9   4      105.84      105.83      4.08 o
   4   9   4       12.78        7.42      4.25 o
   5   9   4       63.06       53.75      5.57 o
   6   9   4       53.69       42.83      6.43 o
  -6  10   4      283.84      289.20      7.74 o
  -5  10   4     1225.03     1208.85     24.61 o
  -4  10   4       39.72       36.68      3.68 o
  -3  10   4     1425.16     1373.68     20.55 o
  -2  10   4      690.95      706.56     10.58 o
  -1  10   4      134.14      113.75      3.94 o
   0  10   4        5.00        8.71      3.44 o
   1  10   4        1.29        4.02      5.34 o
   2  10   4      572.42      609.04     10.09 o
   3  10   4       35.37       35.00      3.67 o
   4  10   4       14.99       12.17      4.30 o
   5  10   4        0.56        2.86      5.58 o
   6  10   4       22.73       19.32      5.83 o
  -6  11   4        4.09        5.81      5.01 o
  -5  11   4      337.61      353.46      7.50 o
  -4  11   4       80.59       86.39      4.13 o
  -3  11   4        5.81        5.21      4.02 o
  -2  11   4      331.65      357.17      5.63 o
  -1  11   4     2337.58     2328.56     29.60 o
   0  11   4      260.14      261.81      5.84 o
   1  11   4     1075.19     1086.01     13.02 o
   2  11   4        0.54        5.22      3.64 o
   3  11   4      144.28      149.76      4.48 o
   4  11   4       14.90       13.61      3.92 o
   5  11   4       63.27       56.38      5.49 o
  -6  12   4       27.55       42.12      5.49 o
  -5  12   4       40.06       40.98      4.86 o
  -4  12   4       36.31       37.31      3.58 o
  -3  12   4      933.56      925.11     17.70 o
  -2  12   4       18.81       22.98      2.83 o
  -1  12   4       25.88       23.03      2.49 o
   0  12   4     1031.05     1006.82     10.32 o
   1  12   4       61.35       56.65      4.34 o
   2  12   4       72.02       76.00      4.26 o
   3  12   4      127.37      122.56      4.28 o
   4  12   4      164.11      158.03      5.38 o
   5  12   4       84.27       68.97      6.31 o
  -5  13   4        0.55        6.25      4.48 o
  -4  13   4      846.99      862.50     15.35 o
  -3  13   4      491.33      475.29     11.51 o
  -2  13   4     3024.68     2908.43     12.79 o
  -1  13   4       32.51       33.44      2.56 o
   0  13   4      339.34      345.70      6.92 o
   1  13   4      342.26      341.68      6.36 o
   2  13   4      165.85      152.13      4.41 o
   3  13   4      271.61      244.36      5.91 o
   4  13   4      288.44      263.26      6.24 o
   5  13   4       99.93       96.23      6.77 o
  -5  14   4       56.48       61.89      5.39 o
  -4  14   4      160.10      165.76      5.72 o
  -3  14   4      117.95      128.89      5.24 o
  -2  14   4       13.75       16.84      2.85 o
  -1  14   4       77.77       76.77      2.82 o
   0  14   4     1301.72     1339.61     13.63 o
   1  14   4        0.07       -0.07      3.47 o
   2  14   4      287.66      285.05      5.30 o
   3  14   4      528.47      565.11      7.27 o
   4  14   4       20.22       16.98      4.09 o
   5  14   4        8.64        3.70      4.68 o
  -5  15   4        3.97        2.13      5.27 o
  -4  15   4      479.64      483.18     17.06 o
  -3  15   4        0.77        4.58      4.08 o
  -2  15   4      158.29      161.35      4.34 o
  -1  15   4      143.16      140.06      5.07 o
   0  15   4      196.01      186.49      5.61 o
   1  15   4       44.50       46.03      3.32 o
   2  15   4       15.19       19.58      3.39 o
   3  15   4      226.32      213.36      5.26 o
   4  15   4       12.82       15.56      4.22 o
   5  15   4      108.46      124.72      8.68 o
  -5  16   4       30.72       37.42      6.33 o
  -4  16   4       24.02       15.93      5.44 o
  -3  16   4      125.00      122.64      5.12 o
  -2  16   4      914.80      904.21     12.96 o
  -1  16   4       13.75       14.97      4.23 o
   0  16   4      277.73      265.79      5.97 o
   1  16   4      563.65      571.02      8.08 o
   2  16   4      255.45      258.62      6.02 o
   3  16   4        0.28        3.14      5.09 o
   4  16   4       36.29       37.39      5.51 o
  -5  17   4      145.29      151.06     10.75 o
  -4  17   4      345.40      381.07     13.71 o
  -3  17   4        5.50       12.47      5.05 o
  -2  17   4      699.62      705.89     11.27 o
  -1  17   4       49.51       52.44      4.08 o
   0  17   4       96.86       97.39      4.83 o
   1  17   4      100.90      111.27      5.02 o
   2  17   4      163.65      176.95      5.59 o
   3  17   4      387.47      361.78      9.31 o
   4  17   4      114.71      128.10      7.22 o
  -4  18   4        0.02        6.88      7.69 o
  -3  18   4      241.82      257.53      8.44 o
  -2  18   4      236.46      226.07      7.91 o
  -1  18   4       46.80       45.19      4.17 o
   0  18   4      243.49      228.13      7.56 o
   1  18   4      189.94      204.65      5.80 o
   2  18   4       76.97       75.98      4.83 o
   3  18   4       87.07       76.09      5.85 o
   4  18   4        2.98        4.43      6.40 o
  -4  19   4      631.86      642.03     15.14 o
  -3  19   4       62.39       63.19      6.82 o
  -2  19   4       27.32       26.90      5.65 o
  -1  19   4      269.05      265.64      5.88 o
   0  19   4       37.97       34.77      4.67 o
   1  19   4      113.00      113.41      7.58 o
   2  19   4        0.05       -0.48      4.26 o
   3  19   4       22.51       13.91      5.63 o
   4  19   4       93.42       86.86      6.59 o
  -4  20   4        1.91       12.27      8.02 o
  -3  20   4      223.02      238.24      9.00 o
  -2  20   4       50.82       62.40      6.91 o
  -1  20   4      336.18      336.69     10.41 o
   0  20   4      206.44      201.40      6.26 o
   1  20   4        3.17        5.36      4.40 o
   2  20   4      181.78      191.24      7.76 o
   3  20   4        8.67        9.05      6.02 o
  -3  21   4       14.72       22.07      6.72 o
  -2  21   4       13.39       17.43      6.62 o
  -1  21   4        1.44        4.18      4.32 o
   0  21   4       28.48       33.32      4.41 o
   1  21   4      314.93      294.83     10.51 o
   2  21   4       56.32       59.45      7.05 o
   3  21   4       89.79      104.24      7.28 o
  -3  22   4      377.16      391.09     16.48 o
  -2  22   4       48.13       38.93      6.98 o
  -1  22   4      164.91      174.47      8.14 o
   0  22   4      159.98      163.70      6.38 o
   1  22   4       12.98       17.40      4.63 o
   2  22   4       66.97       74.06      7.31 o
  -2  23   4       14.99       18.40      6.66 o
  -1  23   4      292.83      306.56      9.87 o
   0  23   4       47.24       55.68      5.84 o
   1  23   4      140.29      140.40      6.19 o
   2  23   4      820.92      772.01     13.31 o
  -1  24   4       80.89       81.87      7.00 o
   0  24   4       28.30       33.26      5.01 o
   1  24   4        0.00        6.78      4.60 o
  -5   0   5       79.37       78.31     11.19 o
  -3   0   5     1336.91     1343.82     22.42 o
  -1   0   5     1142.50     1245.68     41.75 o
   1   0   5       26.70       36.79      7.26 o
   3   0   5     3372.42     3330.94     35.51 o
   5   0   5      454.30      437.44     18.83 o
  -6   1   5        0.28        8.88      9.20 o
  -5   1   5       13.34       12.08      7.62 o
  -4   1   5        2.26        2.81      2.12 o
  -3   1   5        0.14        2.88      1.67 o
  -2   1   5     2703.86     2729.06     32.87 o
  -1   1   5        8.59       14.92      4.49 o
   0   1   5     1955.86     2252.56     15.65 o
   1   1   5       42.03       37.37      4.60 o
   2   1   5      314.25      324.08      7.31 o
   3   1   5      691.94      681.72      7.42 o
   4   1   5      161.16      159.71      4.43 o
   5   1   5       26.38       25.59      9.22 o
   6   1   5        0.74        0.70      9.89 o
  -6   2   5      287.09      261.62     11.13 o
  -5   2   5     1097.31     1086.73     12.11 o
  -4   2   5       14.18       18.63      2.19 o
  -3   2   5        0.18        2.01      2.53 o
  -2   2   5        2.52        3.94      3.61 o
  -1   2   5      659.56      740.91      7.91 o
   0   2   5     2642.27     3017.40     21.98 o
   1   2   5      467.26      484.04      8.37 o
   2   2   5       60.67       67.66      5.15 o
   3   2   5      275.53      270.20      7.19 o
   4   2   5      172.24      162.23      6.31 o
   5   2   5      380.89      376.93     12.43 o
   6   2   5      151.82      150.74      9.32 o
  -6   3   5      164.48      173.46     10.48 o
  -5   3   5      149.19      129.60      5.83 o
  -4   3   5       89.45       85.22      3.07 o
  -3   3   5      535.13      563.89      5.48 o
  -2   3   5        8.35        7.18      3.01 o
  -1   3   5        4.45        6.22      3.98 o
   0   3   5      133.88      134.28      6.78 o
   1   3   5       14.78        3.48      4.66 o
   2   3   5      662.44      609.59      9.21 o
   3   3   5       48.88       50.61      3.92 o
   4   3   5       27.48       33.06      3.60 o
   5   3   5       93.67       97.80      8.31 o
   6   3   5        2.24        2.35      8.14 o
  -6   4   5      377.09      370.69     14.10 o
  -5   4   5        0.11        1.05      4.73 o
  -4   4   5       16.15       18.12      2.64 o
  -3   4   5        0.02        2.45      2.62 o
  -2   4   5       46.38       43.56      3.41 o
  -1   4   5        2.25        4.38      3.74 o
   0   4   5      543.41      587.85      7.46 o
   1   4   5      139.67      201.96      6.50 o
   2   4   5      430.91      443.95      8.48 o
   3   4   5       15.06       15.38      3.54 o
   4   4   5      433.16      435.11      6.47 o
   5   4   5      206.21      225.66     10.43 o
   6   4   5       41.92       38.46      6.48 o
  -6   5   5      254.23      264.42     10.98 o
  -5   5   5       23.09       21.69      4.15 o
  -4   5   5       82.72       84.35      3.32 o
  -3   5   5      101.84      116.94      3.51 o
  -2   5   5        1.57        1.20      3.13 o
  -1   5   5     1263.23     1408.48     12.19 o
   0   5   5      232.79      274.12      6.02 o
   1   5   5     1240.54     1338.55     13.27 o
   2   5   5     1347.56     1417.80     13.62 o
   3   5   5      790.48      779.30      8.07 o
   4   5   5      936.82      929.50      8.92 o
   5   5   5       16.02       23.98      6.27 o
   6   5   5      205.55      198.32      8.11 o
  -6   6   5       16.26       14.98     10.62 o
  -5   6   5        6.50        4.14      4.21 o
  -4   6   5       84.76       85.16      3.48 o
  -3   6   5      193.18      199.88      4.07 o
  -2   6   5       16.15       13.75      3.44 o
  -1   6   5       61.09       83.62      5.63 o
   0   6   5       62.48       56.66      4.58 o
   1   6   5        1.56        3.27      4.73 o
   2   6   5      562.85      537.60      9.57 o
   3   6   5      178.32      174.87      5.13 o
   4   6   5       17.14       23.24      3.62 o
   5   6   5      253.23      254.36      8.43 o
   6   6   5      370.64      378.30     10.54 o
  -6   7   5       65.72       69.26      9.29 o
  -5   7   5        5.13        4.15      4.27 o
  -4   7   5      966.96      915.39     11.82 o
  -3   7   5      624.07      620.30      6.23 o
  -2   7   5       50.55       48.25      3.98 o
  -1   7   5     1381.73     1368.49     30.42 o
   0   7   5       38.15       47.11      4.65 o
   1   7   5       93.31       95.61      6.42 o
   2   7   5       91.35       89.77      6.09 o
   3   7   5      460.79      435.90      7.03 o
   4   7   5      743.35      779.93      8.44 o
   5   7   5       38.37       37.07      5.84 o
   6   7   5      410.51      404.47     10.58 o
  -6   8   5      224.94      244.83     11.79 o
  -5   8   5      165.09      157.39      6.16 o
  -4   8   5      499.05      468.64      5.67 o
  -3   8   5      167.50      171.37      4.09 o
  -2   8   5      453.02      482.82      7.26 o
  -1   8   5      380.57      392.95      4.89 o
   0   8   5      663.44      658.17      8.51 o
   1   8   5        0.96        1.54      4.14 o
   2   8   5      160.20      175.47      6.96 o
   3   8   5      154.33      154.08      5.20 o
   4   8   5       56.19       58.66      3.90 o
   5   8   5      107.66      105.93      7.12 o
  -6   9   5      250.33      253.72      8.40 o
  -5   9   5      106.85      103.36      5.49 o
  -4   9   5      385.26      398.04      5.30 o
  -3   9   5       39.21       33.75      3.33 o
  -2   9   5      111.76      119.03      5.56 o
  -1   9   5      160.62      155.51      5.55 o
   0   9   5      532.24      532.69     19.00 o
   1   9   5       48.27       47.43      4.53 o
   2   9   5       82.07       71.48      6.44 o
   3   9   5      128.17      125.63      5.00 o
   4   9   5       65.61       76.53      4.85 o
   5   9   5       15.45       12.93      5.71 o
  -6  10   5       15.89       22.52      5.58 o
  -5  10   5      404.96      400.70      8.02 o
  -4  10   5        5.06       10.00      3.17 o
  -3  10   5      412.53      402.10      8.38 o
  -2  10   5       41.88       48.30      5.03 o
  -1  10   5       93.23       81.95      3.82 o
   0  10   5       97.45       85.68      6.59 o
   1  10   5     1091.29     1128.10     11.30 o
   2  10   5      392.36      411.21      9.58 o
   3  10   5      233.85      236.99      5.76 o
   4  10   5       54.86       64.63      4.84 o
   5  10   5      174.31      181.33      7.44 o
  -6  11   5      127.67      143.96      7.78 o
  -5  11   5        0.01        1.89      4.16 o
  -4  11   5       43.70       31.00      3.31 o
  -3  11   5        3.82        3.55      3.66 o
  -2  11   5      426.92      453.38      8.26 o
  -1  11   5        1.29        1.04      3.27 o
   0  11   5      460.76      444.64     23.70 o
   1  11   5        4.00        7.75      5.97 o
   2  11   5        5.19        5.33      5.55 o
   3  11   5      372.03      398.42      6.23 o
   4  11   5     1049.58      999.32     10.82 o
   5  11   5      287.95      286.51     10.95 o
  -5  12   5       25.62       25.55      4.41 o
  -4  12   5        0.12        1.70      3.42 o
  -3  12   5      164.33      144.21      4.67 o
  -2  12   5       66.49       56.75      5.32 o
  -1  12   5      275.67      264.26      6.21 o
   0  12   5        2.61        6.21      5.48 o
   1  12   5       57.20       47.33      5.19 o
   2  12   5      866.77      846.37     10.12 o
   3  12   5      166.43      184.52      4.91 o
   4  12   5        4.68        8.98      4.44 o
   5  12   5      234.60      236.32      8.07 o
  -5  13   5      234.62      225.68      6.53 o
  -4  13   5        0.09        3.11      3.67 o
  -3  13   5       86.87       82.61      4.19 o
  -2  13   5      239.01      239.00      5.47 o
  -1  13   5       78.17       85.10      4.30 o
   0  13   5       21.09       30.34      8.29 o
   1  13   5      476.33      451.62      8.31 o
   2  13   5        9.86        7.88      3.47 o
   3  13   5       94.13       91.22      4.50 o
   4  13   5       32.41       32.70      4.38 o
   5  13   5       71.96       73.76      7.39 o
  -5  14   5      332.19      325.78     17.70 o
  -4  14   5      421.61      393.70     14.13 o
  -3  14   5        2.65        6.38      3.39 o
  -2  14   5        8.62        7.46      2.84 o
  -1  14   5        0.25        2.01      2.53 o
   0  14   5      160.60      174.89      6.61 o
   1  14   5      148.12      146.62      5.46 o
   2  14   5       52.53       54.50      3.65 o
   3  14   5       92.78       95.66      4.13 o
   4  14   5       91.92       77.37      4.92 o
   5  14   5      135.31      131.83      7.12 o
  -5  15   5        2.20        3.99      6.32 o
  -4  15   5       16.09       16.26      6.23 o
  -3  15   5      276.07      256.10      9.90 o
  -2  15   5       31.92       26.52      3.80 o
  -1  15   5      259.29      256.69      6.38 o
   0  15   5      563.45      550.91     10.45 o
   1  15   5        0.10        1.32      3.97 o
   2  15   5       73.15       62.64      3.50 o
   3  15   5       57.24       55.27      3.69 o
   4  15   5        4.67        8.58      4.15 o
  -5  16   5      226.49      230.30     16.72 o
  -4  16   5       26.66       22.54      6.32 o
  -3  16   5      118.94      123.95      6.73 o
  -2  16   5        7.42       15.28      5.99 o
  -1  16   5      171.37      167.63      5.47 o
   0  16   5      121.49      111.10      5.06 o
   1  16   5        0.98        4.29      4.06 o
   2  16   5       16.76       27.66      4.54 o
   3  16   5      266.73      257.98      6.92 o
   4  16   5      211.54      205.75      7.81 o
  -4  17   5        3.94        8.03      8.42 o
  -3  17   5       50.73       46.56      5.12 o
  -2  17   5      462.67      463.50     10.03 o
  -1  17   5      156.82      148.17      5.19 o
   0  17   5      333.12      316.09      6.60 o
   1  17   5       38.19       39.93      4.82 o
   2  17   5       73.67       78.41      5.03 o
   3  17   5      152.32      159.26      7.72 o
   4  17   5       47.45       44.01      6.62 o
  -4  18   5       60.28       73.82      9.19 o
  -3  18   5       91.68       92.90      6.49 o
  -2  18   5       31.91       40.37      5.84 o
  -1  18   5        0.30        5.56      4.20 o
   0  18   5       37.01       41.53      4.78 o
   1  18   5       32.70       35.61      4.47 o
   2  18   5       34.50       33.58      4.24 o
   3  18   5      276.15      261.22      9.68 o
   4  18   5      183.00      185.82      8.33 o
  -4  19   5      172.38      204.92     14.74 o
  -3  19   5       40.05       50.03      5.94 o
  -2  19   5      502.37      495.73     13.42 o
  -1  19   5       16.51       20.64      5.04 o
   0  19   5        0.06        1.12      4.50 o
   1  19   5      113.91      113.05      5.79 o
   2  19   5       44.04       54.41      4.83 o
   3  19   5      172.34      183.61      8.09 o
  -3  20   5      105.49       95.46      7.08 o
  -2  20   5       27.66       30.28      6.40 o
  -1  20   5      644.27      662.52     13.20 o
   0  20   5        0.57        1.05      4.54 o
   1  20   5        3.78        9.78      4.63 o
   2  20   5       39.74       45.15      4.52 o
   3  20   5       20.28       23.99      5.95 o
  -3  21   5       78.56       88.26      7.63 o
  -2  21   5       15.55       10.23      5.64 o
  -1  21   5       45.91       47.06      7.76 o
   0  21   5      300.50      295.73      7.41 o
   1  21   5       27.91       33.11      4.92 o
   2  21   5      194.62      178.63      7.64 o
  -2  22   5       17.67       28.23      7.17 o
  -1  22   5      186.39      193.18      9.69 o
   0  22   5       31.29       38.90      6.05 o
   1  22   5       53.88       58.65      5.38 o
   2  22   5       35.04       38.11      6.29 o
  -2  23   5       59.38       68.44      7.78 o
  -1  23   5        1.87        8.53      8.74 o
   0  23   5        0.86        5.94      5.70 o
   1  23   5       41.56       49.64      5.53 o
  -6   0   6       20.97       23.64     13.30 o
  -4   0   6     1135.14     1056.69     24.22 o
  -2   0   6     1984.35     1873.75     31.20 o
   0   0   6     1743.00     1751.51     21.76 o
   2   0   6       89.16       73.94      9.10 o
   4   0   6      228.95      239.26      8.12 o
   6   0   6      369.38      366.56     17.66 o
  -6   1   6       45.35       30.20      7.79 o
  -5   1   6       75.72       52.06      8.36 o
  -4   1   6       52.13       46.46      3.04 o
  -3   1   6      107.57      107.23      4.90 o
  -2   1   6       65.41       59.30      3.98 o
  -1   1   6      193.13      216.11      7.06 o
   0   1   6      924.90      771.81     10.97 o
   1   1   6        4.22        8.86      5.67 o
   2   1   6     2711.89     2682.28     19.27 o
   3   1   6      198.36      203.26      7.08 o
   4   1   6      356.58      360.39      6.53 o
   5   1   6        5.55        4.25      9.13 o
   6   1   6        0.58        8.29      7.40 o
  -6   2   6        5.44        8.57      8.80 o
  -5   2   6       64.35       56.91      8.78 o
  -4   2   6        0.21        0.30      3.13 o
  -3   2   6      456.92      465.04      5.79 o
  -2   2   6     1499.35     1471.75     13.94 o
  -1   2   6       29.15       36.62      5.19 o
   0   2   6      242.95      228.17      7.36 o
   1   2   6     1974.89     2071.92     16.89 o
   2   2   6      271.15      273.94      8.10 o
   3   2   6     1784.11     1838.53     16.12 o
   4   2   6      858.57      824.21     15.70 o
   5   2   6      133.79      123.70     10.42 o
   6   2   6      359.75      367.26     13.25 o
  -6   3   6       68.86       64.21      8.86 o
  -5   3   6        2.26        1.15      4.89 o
  -4   3   6        0.08        2.60      2.78 o
  -3   3   6     1047.36     1029.11     10.03 o
  -2   3   6     2297.56     2354.74     26.54 o
  -1   3   6      947.67     1016.90     15.65 o
   0   3   6     2409.81     2456.57     27.90 o
   1   3   6       61.44       86.64      6.13 o
   2   3   6     2448.85     2360.38     33.58 o
   3   3   6       51.21       57.49      7.32 o
   4   3   6     1487.05     1473.43     15.06 o
   5   3   6      193.10      192.96     18.32 o
  -6   4   6      118.70      128.73     10.69 o
  -5   4   6       40.90       28.99      5.39 o
  -4   4   6      178.85      186.02      5.45 o
  -3   4   6       64.85       74.04      3.76 o
  -2   4   6      196.09      204.92      5.86 o
  -1   4   6      196.83      170.82      5.47 o
   0   4   6      468.74      449.12     12.14 o
   1   4   6      483.02      426.18      8.91 o
   2   4   6      114.07      115.63      6.73 o
   3   4   6     1011.84      971.69     18.00 o
   4   4   6     1169.71     1196.18     10.69 o
   5   4   6       76.57       59.55      8.28 o
  -6   5   6        1.91        5.69      9.59 o
  -5   5   6       56.47       68.24      7.56 o
  -4   5   6       21.40       17.96      3.08 o
  -3   5   6      172.65      192.64      6.86 o
  -2   5   6       45.32       53.47      5.00 o
  -1   5   6      994.93      940.40      9.89 o
   0   5   6      333.08      361.19      8.83 o
   1   5   6       21.61       22.44      5.28 o
   2   5   6      752.23      732.68     13.86 o
   3   5   6      171.72      159.00      6.07 o
   4   5   6       32.06       39.96      4.22 o
   5   5   6       94.19      100.26      9.81 o
  -6   6   6        0.04        1.06      9.53 o
  -5   6   6       41.52       38.11      6.15 o
  -4   6   6      308.15      316.17      5.03 o
  -3   6   6      486.55      469.60      6.10 o
  -2   6   6       40.17       40.91      4.33 o
  -1   6   6      470.99      428.05      7.77 o
   0   6   6      129.80      133.92      5.33 o
   1   6   6     1699.10     1581.16     15.81 o
   2   6   6     1499.76     1499.27     17.37 o
   3   6   6      306.46      322.29      6.46 o
   4   6   6       59.33       62.75      4.34 o
   5   6   6      178.40      189.88     10.50 o
  -6   7   6       11.04       10.26      9.26 o
  -5   7   6       62.61       53.81      6.06 o
  -4   7   6      958.30      891.76     11.49 o
  -3   7   6      308.54      316.47      7.52 o
  -2   7   6       23.78       30.74      4.02 o
  -1   7   6      521.58      440.63     16.77 o
   0   7   6       51.46       56.06      4.90 o
   1   7   6        0.83        0.84      5.44 o
   2   7   6       95.07      102.35      6.72 o
   3   7   6      513.96      497.45      7.55 o
   4   7   6        2.11        3.35      4.67 o
   5   7   6      356.69      339.06     16.86 o
  -6   8   6      106.12      108.87      9.50 o
  -5   8   6        6.69        8.70      5.64 o
  -4   8   6      279.55      300.70      5.20 o
  -3   8   6        0.29        0.13      3.32 o
  -2   8   6       43.32       45.32      4.23 o
  -1   8   6     1292.64     1287.84     36.70 o
   0   8   6        2.45        6.97      4.20 o
   1   8   6     2363.20     2376.55     19.61 o
   2   8   6       14.17       18.39      6.07 o
   3   8   6     2575.51     2465.19     35.94 o
   4   8   6       20.74       22.43      5.46 o
   5   8   6      370.74      391.06     10.13 o
  -6   9   6       13.98        6.28      8.13 o
  -5   9   6      129.83      118.53      5.69 o
  -4   9   6       23.34       27.39      3.36 o
  -3   9   6     1795.98     1757.38     20.03 o
  -2   9   6       36.16       25.77      4.57 o
  -1   9   6      590.42      527.83     10.33 o
   0   9   6       27.98       30.40      5.18 o
   1   9   6      535.79      538.81     11.09 o
   2   9   6      167.29      153.11      7.43 o
   3   9   6       62.57       71.64      4.67 o
   4   9   6        1.40        2.18      5.50 o
   5   9   6     1075.32     1032.19     14.65 o
  -5  10   6        0.18        2.81      5.02 o
  -4  10   6        4.15        3.97      3.48 o
  -3  10   6       34.30       44.94      4.13 o
  -2  10   6      284.38      295.55      6.23 o
  -1  10   6      641.43      623.47     12.89 o
   0  10   6        2.18        6.48      3.42 o
   1  10   6     2534.93     2485.28     16.86 o
   2  10   6      268.80      267.27      8.66 o
   3  10   6      273.97      267.15      6.19 o
   4  10   6      159.92      156.42      6.14 o
   5  10   6       26.35       27.16      6.74 o
  -5  11   6      198.08      201.02      6.68 o
  -4  11   6        5.28        5.22      3.18 o
  -3  11   6      126.46      114.18      4.38 o
  -2  11   6      101.46      102.40      5.34 o
  -1  11   6      147.05      154.28      4.43 o
   0  11   6      163.64      158.89      6.53 o
   1  11   6      843.07      832.06     11.16 o
   2  11   6      338.29      325.34      9.54 o
   3  11   6      250.57      249.91      6.35 o
   4  11   6      146.37      152.83      6.33 o
   5  11   6      416.26      413.28     15.91 o
  -5  12   6       44.70       46.76      5.61 o
  -4  12   6      297.60      276.52      5.35 o
  -3  12   6        6.59       15.05      3.64 o
  -2  12   6       35.40       33.07      5.70 o
  -1  12   6      166.41      145.59      4.91 o
   0  12   6       61.48       70.00      5.68 o
   1  12   6       15.52       17.24      4.75 o
   2  12   6      235.12      216.76      8.52 o
   3  12   6      100.06      113.56      5.28 o
   4  12   6      281.00      269.20      6.84 o
   5  12   6       18.64       20.82      6.03 o
  -5  13   6      120.23      121.78      6.28 o
  -4  13   6       61.28       54.82      3.74 o
  -3  13   6       43.27       36.32      4.04 o
  -2  13   6      420.64      407.09      8.82 o
  -1  13   6      152.22      142.05      5.00 o
   0  13   6     1743.32     1712.90     18.75 o
   1  13   6       18.02       19.73      4.39 o
   2  13   6      418.44      416.72     11.01 o
   3  13   6       80.56       77.95      4.54 o
   4  13   6      122.53      126.10      5.84 o
  -5  14   6       11.04       12.91      6.07 o
  -4  14   6      299.22      275.60     11.04 o
  -3  14   6      223.26      222.23      6.54 o
  -2  14   6      153.84      155.12      7.41 o
  -1  14   6       28.53       28.01      4.24 o
   0  14   6      180.14      173.73      6.55 o
   1  14   6       94.40       96.66      9.50 o
   2  14   6       46.80       46.30      4.00 o
   3  14   6      228.74      236.69      5.90 o
   4  14   6      580.23      550.73     12.56 o
  -5  15   6        2.32        0.55      5.45 o
  -4  15   6       21.05       25.31      5.36 o
  -3  15   6       35.45       34.64      4.87 o
  -2  15   6      247.87      236.81      6.04 o
  -1  15   6      191.01      186.53      6.65 o
   0  15   6     2030.77     1968.59     19.19 o
   1  15   6       30.28       31.73      4.36 o
   2  15   6      690.11      682.51      8.42 o
   3  15   6       89.64       86.75      4.40 o
   4  15   6       87.42       95.99      8.34 o
  -4  16   6        5.92        8.01      5.26 o
  -3  16   6        2.53        3.56      4.79 o
  -2  16   6      166.79      183.09      9.79 o
  -1  16   6       29.09       27.28      5.10 o
   0  16   6      659.69      644.35      8.51 o
   1  16   6      122.15      112.15      5.10 o
   2  16   6      134.63      136.52      5.95 o
   3  16   6        0.30       -1.21      5.25 o
   4  16   6      132.18      140.10      8.11 o
  -4  17   6       53.18       59.30      7.48 o
  -3  17   6       29.18       30.90      5.11 o
  -2  17   6      104.95       96.90      6.99 o
  -1  17   6        2.87        6.04      4.68 o
   0  17   6        3.20        6.63      4.51 o
   1  17   6       17.27       25.27      4.77 o
   2  17   6      625.44      609.97     10.87 o
   3  17   6        7.46        7.56      5.28 o
  -4  18   6       34.81       40.30      7.94 o
  -3  18   6        8.43       11.01      6.01 o
  -2  18   6      163.00      167.41      8.79 o
  -1  18   6      341.79      326.54      8.15 o
   0  18   6       59.83       62.84      4.83 o
   1  18   6      881.89      858.82     14.14 o
   2  18   6        0.40        4.15      4.57 o
   3  18   6        4.63        6.70      5.12 o
  -3  19   6       19.64       22.59      6.79 o
  -2  19   6       46.64       52.82      6.17 o
  -1  19   6       41.53       40.87      5.25 o
   0  19   6       98.41       99.36      6.10 o
   1  19   6       31.99       32.03      4.98 o
   2  19   6      231.01      235.61      7.28 o
   3  19   6        2.22        5.12      5.33 o
  -3  20   6      122.73      122.00      8.20 o
  -2  20   6      127.89      125.73      7.66 o
  -1  20   6      551.53      546.43     10.08 o
   0  20   6       11.61       18.64      5.90 o
   1  20   6      203.21      198.81      7.88 o
   2  20   6        5.83        6.39      4.21 o
  -2  21   6       56.61       45.45      6.43 o
  -1  21   6      221.12      222.31     10.38 o
   0  21   6       22.57       28.92      6.30 o
   1  21   6      134.78      124.39      6.41 o
   2  21   6      235.34      215.39      8.54 o
  -2  22   6      118.95      110.08      7.88 o
  -1  22   6        1.17        6.57      6.28 o
   0  22   6        3.45       13.00      5.84 o
   1  22   6      130.83      145.53      7.54 o
  -5   0   7       27.10       33.25     11.53 o
  -3   0   7     4893.75     4852.67     37.81 o
  -1   0   7     3603.79     3644.00     33.37 o
   1   0   7      304.88      356.04     13.45 o
   3   0   7      109.62      122.63      9.56 o
   5   0   7      144.11      130.91     13.06 o
  -6   1   7        2.98       10.29      8.93 o
  -5   1   7      376.90      411.17     12.80 o
  -4   1   7       25.60       23.94      3.71 o
  -3   1   7      453.99      436.20      7.72 o
  -2   1   7        4.13        2.97      2.33 o
  -1   1   7       70.03       74.74      6.79 o
   0   1   7      164.48      157.58      7.39 o
   1   1   7      259.15      269.64      8.78 o
   2   1   7       39.61       42.33      6.19 o
   3   1   7     1655.33     1651.24     16.79 o
   4   1   7      251.08      252.01      6.29 o
   5   1   7       62.06       62.96      8.01 o
  -6   2   7       29.25       37.29      8.82 o
  -5   2   7       53.60       46.24      7.63 o
  -4   2   7      200.42      211.30      6.29 o
  -3   2   7      335.07      318.08      7.36 o
  -2   2   7       56.60       55.99      6.44 o
  -1   2   7      572.14      549.70     16.08 o
   0   2   7      566.45      574.31     10.62 o
   1   2   7     2899.97     2885.76     21.49 o
   2   2   7        2.19        2.61      5.45 o
   3   2   7      368.45      362.02      9.10 o
   4   2   7      157.34      162.13      5.51 o
   5   2   7       63.23       58.69      8.23 o
  -6   3   7       45.30       31.56      9.38 o
  -5   3   7      324.24      297.78      9.11 o
  -4   3   7       13.72       14.01      3.55 o
  -3   3   7     1001.41     1009.99     16.38 o
  -2   3   7      682.24      703.49      9.26 o
  -1   3   7       77.86       76.27      6.19 o
   0   3   7      105.53       88.42      6.81 o
   1   3   7      419.66      442.70     10.13 o
   2   3   7        5.25        4.35      5.57 o
   3   3   7       67.12       67.10      6.32 o
   4   3   7        0.95        3.55      4.13 o
   5   3   7      140.55      132.63     10.61 o
  -6   4   7      122.87      106.64     10.51 o
  -5   4   7        4.85        6.23      5.44 o
  -4   4   7        1.19        3.48      3.64 o
  -3   4   7        2.46        7.11      4.55 o
  -2   4   7     1540.98     1521.54     13.00 o
  -1   4   7      902.39      880.78     23.52 o
   0   4   7     1046.18     1055.01     13.82 o
   1   4   7      213.85      242.57      8.49 o
   2   4   7     1535.08     1570.80     16.81 o
   3   4   7        2.25        3.10      5.36 o
   4   4   7      201.72      202.36      5.88 o
   5   4   7       25.40       27.02      9.42 o
  -6   5   7       46.25       68.23      9.66 o
  -5   5   7       97.19      101.08      6.34 o
  -4   5   7      609.79      583.70      7.32 o
  -3   5   7      156.97      144.65      6.18 o
  -2   5   7     2255.79     2246.59     33.35 o
  -1   5   7      320.05      311.45      7.28 o
   0   5   7      429.16      452.10     10.31 o
   1   5   7      263.53      250.53      9.04 o
   2   5   7      670.46      638.20     11.46 o
   3   5   7       75.81       72.09      7.89 o
   4   5   7      129.62      129.25      5.42 o
   5   5   7      315.12      309.01     12.18 o
  -6   6   7      223.70      199.16     11.25 o
  -5   6   7       75.27       70.22      6.00 o
  -4   6   7     1328.27     1380.94     11.84 o
  -3   6   7       30.94       34.22      5.00 o
  -2   6   7      127.47      146.45      6.24 o
  -1   6   7     1115.23     1093.18     13.81 o
   0   6   7      946.49      950.33     13.79 o
   1   6   7       44.47       39.59      6.59 o
   2   6   7      305.23      300.55      9.12 o
   3   6   7      680.11      679.40     12.80 o
   4   6   7      216.31      223.90      7.64 o
   5   6   7       17.54       24.49      9.13 o
  -6   7   7       29.52       30.65      9.05 o
  -5   7   7       65.11       67.59      5.99 o
  -4   7   7      205.25      223.08      4.93 o
  -3   7   7       90.47       82.49      4.36 o
  -2   7   7      578.66      543.34     13.63 o
  -1   7   7      561.02      570.49      9.16 o
   0   7   7     2182.34     2271.35     24.14 o
   1   7   7      163.72      162.75      8.14 o
   2   7   7     1054.57     1039.89     14.27 o
   3   7   7      388.30      396.40      9.87 o
   4   7   7        0.79        3.40      6.20 o
   5   7   7       88.62       89.35      9.78 o
  -5   8   7      193.88      174.16      8.26 o
  -4   8   7      453.56      474.24      6.33 o
  -3   8   7       75.95       71.90      4.23 o
  -2   8   7       26.19       31.57      5.28 o
  -1   8   7       10.92       13.50      3.06 o
   0   8   7       76.21       75.99      5.47 o
   1   8   7     1392.65     1397.29     16.68 o
   2   8   7      259.81      252.54      8.75 o
   3   8   7        0.17        2.25      4.70 o
   4   8   7      196.79      183.68      7.39 o
   5   8   7      191.86      176.09      8.09 o
  -5   9   7        0.86        8.20      5.62 o
  -4   9   7        0.11        4.53      3.38 o
  -3   9   7        4.52        9.68      3.68 o
  -2   9   7      413.67      420.18      8.76 o
  -1   9   7      526.95      501.39     17.67 o
   0   9   7      777.92      764.18     11.74 o
   1   9   7      196.19      183.24      8.02 o
   2   9   7        4.95        6.53      6.41 o
   3   9   7       17.11       17.69      4.29 o
   4   9   7      698.90      662.76     11.30 o
   5   9   7        8.79       10.46      6.50 o
  -5  10   7      363.39      356.68      9.32 o
  -4  10   7      369.10      369.11      6.03 o
  -3  10   7        4.42        7.38      3.82 o
  -2  10   7      377.06      376.26      8.16 o
  -1  10   7      561.04      534.67     16.64 o
   0  10   7       14.70       23.96      5.37 o
   1  10   7     1458.02     1460.09     17.54 o
   2  10   7       39.73       44.50      6.67 o
   3  10   7        3.91        4.18      4.46 o
   4  10   7       79.58       86.79      6.76 o
  -5  11   7      358.84      331.84     11.08 o
  -4  11   7       64.37       55.91      4.29 o
  -3  11   7       68.27       90.85      4.69 o
  -2  11   7      450.52      440.15     11.76 o
  -1  11   7      203.53      206.76      7.05 o
   0  11   7     1769.17     1729.41     15.49 o
   1  11   7      307.12      331.09     10.36 o
   2  11   7       46.71       52.82      6.71 o
   3  11   7       39.27       42.78      5.13 o
   4  11   7       27.68       22.26      5.90 o
  -5  12   7       17.45       13.80      6.04 o
  -4  12   7      403.39      391.44      9.51 o
  -3  12   7      137.97      155.87      5.20 o
  -2  12   7        9.03       19.32      5.39 o
  -1  12   7      783.57      775.86     11.17 o
   0  12   7     1162.50     1231.53     17.97 o
   1  12   7      367.26      380.69      8.81 o
   2  12   7      233.84      235.16      8.75 o
   3  12   7       45.79       55.74      5.05 o
   4  12   7       26.12       36.92      5.01 o
  -5  13   7      356.27      322.06     31.98 o
  -4  13   7       44.74       41.56      4.74 o
  -3  13   7      477.41      497.30      7.32 o
  -2  13   7      133.11      140.40      5.35 o
  -1  13   7      234.97      233.41      7.72 o
   0  13   7      939.82      934.49     12.43 o
   1  13   7      110.02      114.39      5.89 o
   2  13   7      167.30      160.48      8.46 o
   3  13   7        0.61        1.26      4.57 o
   4  13   7       91.01       93.47      5.98 o
  -4  14   7       10.17       12.38      4.55 o
  -3  14   7       55.94       67.78      4.96 o
  -2  14   7       10.06       14.38      5.52 o
  -1  14   7       76.06       76.17      7.00 o
   0  14   7       67.53       68.28      4.59 o
   1  14   7      398.18      392.30      9.42 o
   2  14   7      224.70      243.67     18.78 o
   3  14   7        0.61        4.99      3.85 o
   4  14   7      191.27      173.35      6.96 o
  -4  15   7        1.05        2.37      5.27 o
  -3  15   7      373.57      362.77      8.15 o
  -2  15   7       83.41       82.42      6.24 o
  -1  15   7       21.69       31.15      5.42 o
   0  15   7      570.76      556.45     12.57 o
   1  15   7       28.99       34.41      4.62 o
   2  15   7      132.67      127.92      6.01 o
   3  15   7      175.46      169.81      6.69 o
  -4  16   7       12.86       17.00      5.86 o
  -3  16   7      173.75      172.52      5.98 o
  -2  16   7       11.03       14.34      5.08 o
  -1  16   7      902.76      910.37     12.34 o
   0  16   7        0.04        2.26      4.16 o
   1  16   7      704.21      698.77      8.56 o
   2  16   7        0.27        1.14      4.51 o
   3  16   7       15.71       16.86      5.07 o
  -4  17   7        3.24        7.74      6.53 o
  -3  17   7       81.90       84.55      5.15 o
  -2  17   7       34.45       55.06      8.15 o
  -1  17   7      287.13      295.89     11.19 o
   0  17   7      165.54      163.98      7.81 o
   1  17   7      433.35      418.70      8.02 o
   2  17   7        1.04        1.69      5.15 o
   3  17   7      137.52      144.64      6.42 o
  -3  18   7      369.86      353.65     10.10 o
  -2  18   7       20.69       22.05      7.56 o
  -1  18   7      880.39      873.44     12.37 o
   0  18   7       12.50       12.17      5.11 o
   1  18   7        7.29       11.43      4.30 o
   2  18   7      194.12      200.35      8.25 o
   3  18   7        9.66        8.12      4.72 o
  -3  19   7       40.63       45.88      7.84 o
  -2  19   7       14.97       25.78      6.92 o
  -1  19   7      471.32      471.51     10.31 o
   0  19   7       42.85       53.28      6.40 o
   1  19   7      377.10      376.48      8.07 o
   2  19   7        5.41       10.77      4.29 o
  -2  20   7        0.75        1.14      6.70 o
  -1  20   7        0.19        3.85      6.41 o
   0  20   7       21.06       24.89      6.38 o
   1  20   7        5.35       10.84      4.58 o
  -1  21   7       21.63       20.67      6.38 o
   0  21   7      124.92      128.77      7.04 o
   1  21   7       17.69       24.57      6.06 o
  -4   0   8      238.79      227.29     10.14 o
  -2   0   8     1486.32     1523.25     24.10 o
   0   0   8       78.13       93.32     10.14 o
   2   0   8      497.61      462.45     15.58 o
   4   0   8      305.96      294.93      9.80 o
  -5   1   8       69.28       65.13      9.95 o
  -4   1   8        3.93        9.37      4.14 o
  -3   1   8       46.55       44.14      6.37 o
  -2   1   8      594.33      582.38     11.36 o
  -1   1   8      127.05      143.97      7.86 o
   0   1   8        2.54        4.19      6.35 o
   1   1   8      162.16      147.50      7.41 o
   2   1   8      425.38      430.45     10.42 o
   3   1   8        4.48        9.03      5.77 o
   4   1   8      427.58      413.52      7.92 o
   5   1   8       10.11       14.95      7.76 o
  -5   2   8        8.22       11.34      7.74 o
  -4   2   8        4.28        6.59      4.05 o
  -3   2   8      929.80      890.70     43.98 o
  -2   2   8        6.08        7.50      6.35 o
  -1   2   8      299.50      306.99      9.10 o
   0   2   8      138.79      132.71      7.30 o
   1   2   8       13.76       15.10      6.44 o
   2   2   8       36.06       34.19      6.18 o
   3   2   8      149.72      149.43      7.30 o
   4   2   8      101.14      103.04      5.52 o
   5   2   8      158.59      144.26     10.26 o
  -5   3   8      204.39      195.83     13.09 o
  -4   3   8      883.79      915.04      9.14 o
  -3   3   8      164.23      156.19      6.01 o
  -2   3   8      324.77      338.14      9.53 o
  -1   3   8       85.03       87.50      8.54 o
   0   3   8        4.87        8.75      6.55 o
   1   3   8       40.34       34.57      6.67 o
   2   3   8       43.70       37.68      6.50 o
   3   3   8      167.34      158.40      7.70 o
   4   3   8       63.68       58.95      6.21 o
   5   3   8       71.32       67.28     10.45 o
  -5   4   8        0.71        3.83      5.21 o
  -4   4   8       10.89       16.36      3.82 o
  -3   4   8        0.09        7.31      5.18 o
  -2   4   8      756.83      729.33     10.29 o
  -1   4   8      112.81      137.35     12.21 o
   0   4   8      286.83      251.97      8.97 o
   1   4   8       20.08       25.74      6.75 o
   2   4   8        0.04        1.50      5.60 o
   3   4   8      131.84      133.06      7.90 o
   4   4   8       76.17       82.88      6.28 o
   5   4   8       27.93       35.80     10.06 o
  -5   5   8      230.54      227.20      8.07 o
  -4   5   8       42.16       49.25      4.34 o
  -3   5   8      213.63      210.42      6.79 o
  -2   5   8       69.44       65.47      5.64 o
  -1   5   8      139.99      131.95      8.43 o
   0   5   8       18.24       22.82      7.06 o
   1   5   8      129.77      140.88      8.36 o
   2   5   8       49.24       42.95      6.90 o
   3   5   8      213.26      221.70      8.97 o
   4   5   8      116.80      115.07      6.91 o
   5   5   8      112.98      125.08     10.23 o
  -5   6   8        3.16        9.29      5.95 o
  -4   6   8      567.58      571.97     10.31 o
  -3   6   8      226.43      206.00      6.77 o
  -2   6   8        7.50        9.18      5.14 o
  -1   6   8      979.46      960.85     13.15 o
   0   6   8        0.18       -3.06      6.02 o
   1   6   8      538.85      534.79     11.67 o
   2   6   8      159.38      142.11      8.09 o
   3   6   8       34.16       45.12      6.93 o
   4   6   8       35.59       40.16      5.90 o
  -5   7   8        4.98       11.09      5.94 o
  -4   7   8       71.18       71.82      4.56 o
  -3   7   8      225.00      232.82      7.04 o
  -2   7   8       34.73       41.39      5.48 o
  -1   7   8        9.87        9.44      5.08 o
   0   7   8       42.07       47.36      6.93 o
   1   7   8       21.59       19.82      6.49 o
   2   7   8      143.51      133.36      7.74 o
   3   7   8      486.23      472.24     11.34 o
   4   7   8       19.77       20.23      6.07 o
  -5   8   8       52.24       49.10      7.04 o
  -4   8   8       21.91       19.58      4.26 o
  -3   8   8      354.96      369.17      8.43 o
  -2   8   8       28.61       33.47      6.37 o
  -1   8   8      100.71      102.48      6.20 o
   0   8   8        0.02       -0.45      6.87 o
   1   8   8       94.76       97.50      7.97 o
   2   8   8        0.25        3.40      6.82 o
   3   8   8       67.09       67.02      7.37 o
   4   8   8      119.92      125.02      7.18 o
  -5   9   8      236.99      241.75      8.61 o
  -4   9   8       64.53       65.96      4.76 o
  -3   9   8        1.65        6.46      4.62 o
  -2   9   8        0.90        8.10      5.50 o
  -1   9   8      406.17      423.10      9.17 o
   0   9   8       71.27       72.02      8.53 o
   1   9   8        1.12       -0.91      5.98 o
   2   9   8      110.86      111.74      7.86 o
   3   9   8        0.22        6.15      5.76 o
   4   9   8       26.48       41.74      6.39 o
  -5  10   8      382.75      357.31     12.11 o
  -4  10   8      242.82      237.90      6.15 o
  -3  10   8        6.86       10.71      4.38 o
  -2  10   8      243.04      225.58      7.52 o
  -1  10   8       64.98       71.80      7.33 o
   0  10   8     2150.13     2123.71     17.64 o
   1  10   8        2.65        4.26      6.66 o
   2  10   8        4.35        6.55      6.39 o
   3  10   8      196.24      180.51      7.50 o
   4  10   8        7.00       11.02      6.72 o
  -5  11   8      147.86      157.26      8.16 o
  -4  11   8       57.78       58.39      4.38 o
  -3  11   8       43.95       43.65      4.44 o
  -2  11   8       76.54       68.07      6.08 o
  -1  11   8       74.60       84.15      6.36 o
   0  11   8      126.55      130.20      6.99 o
   1  11   8        0.65        3.67      6.49 o
   2  11   8      572.40      583.60     12.92 o
   3  11   8      381.57      367.20     11.50 o
   4  11   8      143.74      138.97      8.00 o
  -4  12   8      225.92      231.36      7.57 o
  -3  12   8      174.31      161.85      5.82 o
  -2  12   8       17.40       15.81      5.25 o
  -1  12   8       14.31       11.79      5.40 o
   0  12   8      273.37      264.50     11.98 o
   1  12   8        1.00       -4.35      7.89 o
   2  12   8      329.72      353.85     14.63 o
   3  12   8        6.74        7.21      4.96 o
   4  12   8      267.41      280.75      9.37 o
  -4  13   8        0.10        3.44      5.46 o
  -3  13   8       82.12       74.65      5.41 o
  -2  13   8       10.48       12.62      5.24 o
  -1  13   8       53.43       38.13      5.55 o
   0  13   8      104.76      115.92      6.50 o
   1  13   8        2.06        3.54      6.25 o
   2  13   8       43.32       39.98      8.05 o
   3  13   8      107.81      110.41      5.91 o
  -4  14   8      189.02      196.45      8.94 o
  -3  14   8        6.01        5.92      5.87 o
  -2  14   8       18.71       24.56      6.14 o
  -1  14   8        1.53        3.18      5.54 o
   0  14   8      387.26      389.97      9.88 o
   1  14   8        1.13        2.95      4.86 o
   2  14   8       71.91       71.79      7.92 o
   3  14   8      119.23      140.41      6.41 o
  -4  15   8      187.81      189.23      8.32 o
  -3  15   8       52.50       51.10      6.20 o
  -2  15   8       26.72       32.24      6.39 o
  -1  15   8       42.26       40.76      5.98 o
   0  15   8        7.45        9.91      5.25 o
   1  15   8      300.19      296.16      8.74 o
   2  15   8        3.76        1.61      5.93 o
   3  15   8       45.15       48.75      6.33 o
  -3  16   8       27.26       30.30      6.18 o
  -2  16   8      193.32      187.29      7.94 o
  -1  16   8       97.34       99.08      7.18 o
   0  16   8       11.16       10.75      5.54 o
   1  16   8     1075.14     1091.47     14.65 o
   2  16   8       25.05       25.13      4.73 o
   3  16   8      109.79      113.76      6.58 o
  -3  17   8       64.95       62.59      5.75 o
  -2  17   8       76.44       85.19      7.37 o
  -1  17   8       48.88       53.60      5.23 o
   0  17   8       27.06       30.70      5.14 o
   1  17   8       81.22       78.63      5.81 o
   2  17   8       18.93       16.82      4.90 o
  -2  18   8       41.95       43.66      6.62 o
  -1  18   8       37.86       44.05      5.61 o
   0  18   8        1.67        5.64      4.76 o
   1  18   8       54.72       60.07      6.11 o
   2  18   8       88.24       89.10      6.14 o
  -2  19   8        7.00       11.76      5.89 o
  -1  19   8       10.46       14.09      5.70 o
   0  19   8       86.59       92.57      6.29 o
   1  19   8       39.28       37.04      5.21 o
  -1  20   8      117.70      115.65      7.51 o
   0  20   8        0.54        2.54      4.65 o
  -5   0   9       72.13       66.70     13.53 o
  -3   0   9       23.43       26.69      9.91 o
  -1   0   9     2365.39     2295.32     31.19 o
   1   0   9      289.73      271.47     14.52 o
   3   0   9      937.90      945.65     22.05 o
  -5   1   9       56.70       50.90      9.57 o
  -4   1   9        3.68        4.04      4.59 o
  -3   1   9       19.15       23.68      6.55 o
  -2   1   9      512.78      494.89     13.96 o
  -1   1   9      237.72      238.03      9.33 o
   0   1   9        9.59        8.40      6.21 o
   1   1   9      708.14      695.74     13.77 o
   2   1   9       98.02       97.47      7.39 o
   3   1   9       96.31      113.91      8.42 o
   4   1   9       11.57       13.72      5.07 o
  -5   2   9        0.15       13.88      8.53 o
  -4   2   9      300.42      291.33      8.34 o
  -3   2   9      251.34      249.46      8.72 o
  -2   2   9       25.24       27.66      6.21 o
  -1   2   9      481.86      457.07     15.20 o
   0   2   9      611.47      581.49     24.56 o
   1   2   9      452.05      470.71     12.22 o
   2   2   9     1115.08     1088.45     16.13 o
   3   2   9       34.82       31.71      8.14 o
   4   2   9        1.20        7.70      5.52 o
  -5   3   9       56.15       63.99      8.95 o
  -4   3   9       97.65       97.70      6.24 o
  -3   3   9       68.58       76.16      6.99 o
  -2   3   9        5.52        4.82      5.93 o
  -1   3   9     1517.43     1461.97     23.00 o
   0   3   9       14.59       15.03      6.87 o
   1   3   9     1552.48     1508.31     25.17 o
   2   3   9       16.61       20.98      6.68 o
   3   3   9      444.28      421.98     11.31 o
   4   3   9      232.88      232.94      9.00 o
  -5   4   9       43.66       36.00      7.56 o
  -4   4   9       60.97       61.05      5.06 o
  -3   4   9       34.90       29.61      6.31 o
  -2   4   9      614.00      592.22     12.62 o
  -1   4   9       31.11       37.17      6.82 o
   0   4   9      288.65      278.34      9.87 o
   1   4   9       31.73       29.07      7.38 o
   2   4   9      175.41      180.77      8.88 o
   3   4   9      632.00      614.13     12.66 o
   4   4   9        6.61       19.89      6.55 o
  -5   5   9        0.04        4.50      7.57 o
  -4   5   9       49.29       54.71      4.93 o
  -3   5   9      613.44      579.77      9.92 o
  -2   5   9       18.82       21.91      6.93 o
  -1   5   9       83.73       76.62     12.59 o
   0   5   9       72.15       69.60      8.05 o
   1   5   9       20.57       19.28      6.57 o
   2   5   9      146.61      147.47      8.12 o
   3   5   9       16.78       25.87      6.94 o
   4   5   9      431.74      409.90     10.07 o
  -5   6   9        8.68       15.11      5.68 o
  -4   6   9      101.49       98.34      5.65 o
  -3   6   9       82.42       76.25      5.96 o
  -2   6   9      113.65       96.58      6.01 o
  -1   6   9      839.58      824.96     14.54 o
   0   6   9     1186.24     1138.00     16.67 o
   1   6   9      173.88      171.06      9.03 o
   2   6   9     1502.79     1525.96     27.13 o
   3   6   9      150.33      163.49      9.12 o
   4   6   9       37.66       46.97      7.06 o
  -5   7   9      227.00      227.56      8.97 o
  -4   7   9        4.50        3.91      4.07 o
  -3   7   9       60.68       63.44      5.91 o
  -2   7   9        0.09        5.46      5.64 o
  -1   7   9       15.81       16.59     13.20 o
   0   7   9      177.12      188.12      9.28 o
   1   7   9      131.02      119.49     17.19 o
   2   7   9      166.03      171.67      8.54 o
   3   7   9      297.31      291.14     10.95 o
   4   7   9      325.62      337.84      9.92 o
  -5   8   9      165.67      152.37      8.51 o
  -4   8   9        3.35        4.25      4.27 o
  -3   8   9      117.98      118.03      6.89 o
  -2   8   9     1013.72     1005.57     14.92 o
  -1   8   9       12.43       12.66      6.48 o
   0   8   9      398.82      395.38     11.10 o
   1   8   9       91.19       88.03      8.23 o
   2   8   9      464.35      447.53     18.55 o
   3   8   9      247.64      243.51      9.62 o
   4   8   9      311.62      304.86      9.64 o
  -4   9   9        1.32        0.17      4.01 o
  -3   9   9       69.02       72.11      5.99 o
  -2   9   9      689.68      678.57     11.41 o
  -1   9   9       22.09       23.11      5.38 o
   0   9   9        2.15        4.62      5.72 o
   1   9   9      106.50      104.89      8.86 o
   2   9   9      253.29      241.26     12.79 o
   3   9   9        4.49        9.12      7.04 o
  -4  10   9      143.97      124.90      5.58 o
  -3  10   9      404.08      391.84      9.54 o
  -2  10   9      275.18      259.75      9.67 o
  -1  10   9      143.01      146.78      7.38 o
   0  10   9       21.93       26.14      6.44 o
   1  10   9       61.15       75.10      8.65 o
   2  10   9      118.25      133.92      8.83 o
   3  10   9       76.85       82.50      8.55 o
  -4  11   9       22.33       14.26      4.44 o
  -3  11   9       16.24       17.09      5.05 o
  -2  11   9       10.45       14.10      6.21 o
  -1  11   9       15.48       16.97      5.47 o
   0  11   9      125.72      124.97      8.94 o
   1  11   9      573.12      574.84     13.68 o
   2  11   9      273.62      275.01     15.26 o
   3  11   9      108.22       88.70      8.32 o
  -4  12   9        7.00        9.62      5.31 o
  -3  12   9      110.03       95.48      5.76 o
  -2  12   9       43.47       56.69      6.87 o
  -1  12   9       36.25       33.16      6.18 o
   0  12   9      119.32      135.89      9.56 o
   1  12   9       46.30       47.55      7.28 o
   2  12   9      543.72      538.76     13.95 o
   3  12   9      514.23      510.23     13.87 o
  -4  13   9        0.00        2.28      6.02 o
  -3  13   9      439.70      440.00     11.10 o
  -2  13   9       20.65       30.30      5.75 o
  -1  13   9      314.55      315.60     15.24 o
   0  13   9        5.27        6.58      5.49 o
   1  13   9      119.32      112.30      9.43 o
   2  13   9        3.78        6.84      6.16 o
   3  13   9       47.14       70.08      6.22 o
  -3  14   9       42.18       47.67      6.44 o
  -2  14   9       18.14       19.21      6.38 o
  -1  14   9       40.35       38.84      6.57 o
   0  14   9       31.70       32.12      6.46 o
   1  14   9      263.01      248.51     10.43 o
   2  14   9       14.63       12.86      8.67 o
  -3  15   9       54.45       65.08      6.35 o
  -2  15   9       95.51       94.59      7.39 o
  -1  15   9      460.08      466.32     12.33 o
   0  15   9      371.76      397.47     10.50 o
   1  15   9       73.16       80.83      9.54 o
   2  15   9       44.29       54.09      5.89 o
  -2  16   9      231.93      223.45      8.42 o
  -1  16   9       19.89       27.82      6.05 o
   0  16   9        9.31       11.67      5.93 o
   1  16   9      106.56      114.77     11.57 o
   2  16   9       50.76       61.45      6.76 o
  -2  17   9       18.85       30.18      6.85 o
  -1  17   9        5.49        6.15      6.14 o
   0  17   9       37.75       41.63      6.19 o
   1  17   9      378.19      392.41     13.25 o
  -1  18   9       48.41       53.23      5.38 o
   0  18   9        5.82        6.88      5.28 o
  -4   0  10      401.22      453.63     17.20 o
  -2   0  10       29.28       30.53     11.24 o
   0   0  10      362.51      318.64     14.64 o
   2   0  10       20.35       17.17     10.25 o
  -4   1  10      259.51      294.31     10.66 o
  -3   1  10      193.42      196.02      9.29 o
  -2   1  10       80.38       71.33      8.48 o
  -1   1  10       78.78       84.67      8.01 o
   0   1  10     1074.81     1020.38     22.17 o
   1   1  10        8.69        6.15      6.54 o
   2   1  10      297.87      282.73     10.70 o
   3   1  10       32.50       41.78      6.92 o
  -4   2  10      193.51      178.01      8.07 o
  -3   2  10        0.90        0.20      6.75 o
  -2   2  10     1209.53     1171.58     17.51 o
  -1   2  10       40.80       46.01      7.96 o
   0   2  10      559.24      568.55     13.77 o
   1   2  10        0.52        4.95      7.03 o
   2   2  10        0.53        2.14      6.94 o
   3   2  10      219.03      232.73      9.97 o
  -4   3  10        3.51       12.71      5.95 o
  -3   3  10       29.38       32.35      7.14 o
  -2   3  10       75.56       73.86      7.74 o
  -1   3  10       61.65       75.36      8.10 o
   0   3  10       21.49       16.80      7.38 o
   1   3  10      387.97      363.15     11.65 o
   2   3  10      540.71      569.82     13.08 o
   3   3  10       41.55       37.14      7.64 o
  -4   4  10       40.69       36.79      6.07 o
  -3   4  10      293.76      310.17     10.46 o
  -2   4  10      278.36      266.53     10.53 o
  -1   4  10      331.41      309.12     15.27 o
   0   4  10      221.20      250.78     10.56 o
   1   4  10      275.57      246.78     10.56 o
   2   4  10       80.64       79.89      8.37 o
   3   4  10       81.16       79.89      8.15 o
  -4   5  10       35.13       40.45      6.02 o
  -3   5  10      253.58      246.42     16.94 o
  -2   5  10        0.98        5.04      6.18 o
  -1   5  10      247.37      237.92     10.22 o
   0   5  10      124.77      146.51      8.80 o
   1   5  10       71.67       68.83      7.96 o
   2   5  10       72.35       65.90      7.68 o
   3   5  10        2.00        8.37      6.45 o
  -4   6  10       43.10       57.90      5.13 o
  -3   6  10        5.77        4.29      6.65 o
  -2   6  10        9.79       12.27      7.10 o
  -1   6  10        3.67       16.93      8.06 o
   0   6  10        6.41       12.35      7.04 o
   1   6  10      320.76      322.19     10.47 o
   2   6  10        0.25        1.16      6.52 o
   3   6  10      177.88      188.12     10.09 o
  -4   7  10       55.34       58.82      5.22 o
  -3   7  10      695.05      660.23     11.35 o
  -2   7  10        3.36        8.75      6.93 o
  -1   7  10     1245.32     1229.95     18.57 o
   0   7  10       78.49       70.54      9.56 o
   1   7  10       46.14       54.80      8.20 o
   2   7  10      262.19      248.02     10.47 o
   3   7  10        0.08       -0.65      6.22 o
  -4   8  10        0.15        7.27      5.09 o
  -3   8  10        8.85       17.83      5.89 o
  -2   8  10      373.05      356.07     11.22 o
  -1   8  10       65.40       80.41      8.25 o
   0   8  10        0.56        5.34      7.17 o
   1   8  10      802.07      806.77     16.13 o
   2   8  10      138.01      145.18      9.37 o
   3   8  10       55.04       62.43      8.08 o
  -4   9  10       40.92       48.53      5.48 o
  -3   9  10       53.63       60.68      6.08 o
  -2   9  10        2.58       12.48      5.39 o
  -1   9  10      321.11      324.09     20.49 o
   0   9  10       58.96       61.30      8.32 o
   1   9  10      202.61      235.68     10.66 o
   2   9  10      107.23      111.17      8.02 o
   3   9  10      194.99      184.61      8.99 o
  -4  10  10      127.47      157.29      8.42 o
  -3  10  10       76.37       82.93      6.79 o
  -2  10  10      316.32      316.85      9.58 o
  -1  10  10       14.52       11.71      7.10 o
   0  10  10       74.07       87.63      8.99 o
   1  10  10      319.06      324.50     11.60 o
   2  10  10        2.56        8.05      7.45 o
   3  10  10      254.03      247.98     10.78 o
  -3  11  10      382.17      406.52     10.05 o
  -2  11  10       41.62       45.33      7.00 o
  -1  11  10      154.04      162.12     12.06 o
   0  11  10       63.38       57.48      7.61 o
   1  11  10        4.16        9.63      7.11 o
   2  11  10      142.46      145.47      9.22 o
  -3  12  10       91.80      102.18      7.51 o
  -2  12  10      399.78      403.19     10.11 o
  -1  12  10       12.98       15.67      6.06 o
   0  12  10      156.42      182.26     18.12 o
   1  12  10       11.86       19.58      6.97 o
   2  12  10        7.07       16.97      7.74 o
  -3  13  10      132.69      111.04      7.37 o
  -2  13  10       33.14       44.70      6.36 o
  -1  13  10      201.57      211.96      9.12 o
   0  13  10       56.12       70.74      8.83 o
   1  13  10       38.13       47.65      8.59 o
   2  13  10       19.05       17.74      6.76 o
  -2  14  10      129.50      140.47      8.15 o
  -1  14  10      279.82      292.13      9.73 o
   0  14  10       93.58      109.71      9.39 o
   1  14  10       37.35       39.49      7.72 o
  -2  15  10       43.58       48.63      6.51 o
  -1  15  10       53.76       57.18      7.46 o
   0  15  10       65.76       65.65      8.12 o
   1  15  10       13.03       14.52      7.57 o
  -1  16  10        0.82        1.55      6.59 o
   0  16  10      169.10      171.15     10.74 o
  -3   0  11       14.29       16.09      9.22 o
  -1   0  11       23.52       19.11     10.19 o
   1   0  11      158.91      121.01     12.16 o
   3   0  11       32.00       34.19      9.13 o
  -4   1  11       17.53       24.62      7.52 o
  -3   1  11       43.77       48.75      7.94 o
  -2   1  11       41.36       50.90      7.26 o
  -1   1  11       16.99       19.13      7.71 o
   0   1  11        0.00        6.47      7.98 o
   1   1  11        3.54        7.45      7.35 o
   2   1  11      344.78      318.24     10.66 o
   3   1  11        4.06        7.99      7.97 o
  -4   2  11        2.33        0.75      7.21 o
  -3   2  11        8.39        9.94      6.58 o
  -2   2  11      270.82      289.14     11.17 o
  -1   2  11      112.74       94.13      8.68 o
   0   2  11      118.96      128.46      8.90 o
   1   2  11        5.57        9.81      7.37 o
   2   2  11        3.73       11.89      7.65 o
   3   2  11       38.99       39.78      7.70 o
  -4   3  11       66.38       68.74      8.58 o
  -3   3  11      456.56      503.63     13.34 o
  -2   3  11        0.45        7.44      6.68 o
  -1   3  11       71.95       75.16      7.91 o
   0   3  11      123.20      104.12      8.64 o
   1   3  11        0.02        5.65      9.84 o
   2   3  11        8.66        7.39      6.36 o
   3   3  11       23.66       27.47      7.03 o
  -4   4  11       35.14       42.58      6.43 o
  -3   4  11        1.69        3.75      5.52 o
  -2   4  11       17.90       20.28      7.67 o
  -1   4  11      172.28      173.59      9.94 o
   0   4  11      125.55      127.15      9.79 o
   1   4  11       48.46       51.21      8.66 o
   2   4  11       11.27       17.83      6.73 o
  -3   5  11        0.23       13.85      7.09 o
  -2   5  11       12.79       12.98      6.59 o
  -1   5  11        0.43        1.84      7.21 o
   0   5  11      141.24      145.99      9.02 o
   1   5  11      348.96      338.19     11.53 o
   2   5  11       61.16       66.70      7.37 o
  -3   6  11        2.71        6.32      7.80 o
  -2   6  11       32.89       41.36      7.55 o
  -1   6  11       41.68       54.56      7.14 o
   0   6  11      163.24      145.17     10.43 o
   1   6  11        0.79        5.38      7.66 o
   2   6  11        0.23        5.72      7.74 o
  -3   7  11       39.42       49.06     11.66 o
  -2   7  11       53.65       50.53      7.55 o
  -1   7  11        5.53        6.18      6.57 o
   0   7  11       50.75       52.35     11.01 o
   1   7  11        7.27        4.96      6.77 o
   2   7  11        6.71       14.71      6.71 o
  -3   8  11       41.16       42.33      7.36 o
  -2   8  11      122.25      117.38      8.43 o
  -1   8  11       10.51       18.67      7.15 o
   0   8  11        2.93        6.86      6.04 o
   1   8  11       46.26       35.28      8.10 o
   2   8  11       31.61       44.84      8.43 o
  -3   9  11       21.38       16.40      8.74 o
  -2   9  11       77.02       86.43      8.36 o
  -1   9  11       31.91       32.39     16.09 o
   0   9  11        2.39        2.35      7.59 o
   1   9  11        9.58       13.53      7.66 o
   2   9  11       64.53       56.14      7.65 o
  -2  10  11       40.56       43.07      8.87 o
  -1  10  11        8.61        8.57      8.02 o
   0  10  11       28.98       29.29      8.21 o
   1  10  11      105.93      101.03      9.63 o
  -2  11  11       24.97       22.46      7.07 o
  -1  11  11      220.15      202.79     10.90 o
   0  11  11      244.35      262.05     14.19 o
   1  11  11       64.04       57.50     11.04 o
  -2  12  11      114.91      128.45      8.22 o
  -1  12  11       17.72       18.74      7.35 o
   0  12  11        7.67       15.61      7.85 o
  -1  13  11       17.66       20.47      8.34 o
   0  13  11       70.00       73.84      9.06 o
  -2   0  12       64.07       65.48     12.90 o
   0   0  12       14.18       15.67     11.28 o
  -3   1  12       47.53       46.22      9.39 o
  -2   1  12       16.47       17.81      7.80 o
  -1   1  12      294.50      299.58     11.37 o
   0   1  12      125.19      150.62      9.69 o
   1   1  12        0.08        2.18      6.97 o
  -3   2  12        9.71       15.58      6.89 o
  -2   2  12        5.09        9.32      6.94 o
  -1   2  12      147.63      142.46     12.00 o
   0   2  12       76.38       93.70      8.61 o
   1   2  12       12.41       23.07      7.55 o
  -2   3  12      394.60      393.81     12.47 o
  -1   3  12       73.13       85.41      9.64 o
   0   3  12       59.81       63.60      9.37 o
   1   3  12       42.87       41.14      9.58 o
  -2   4  12       13.85       18.81      8.45 o
  -1   4  12       42.22       45.51      8.04 o
   0   4  12       35.70       22.82      8.64 o
   1   4  12        4.79       15.37      8.69 o
  -2   5  12       68.11       58.37      7.91 o
  -1   5  12      106.00      118.92     10.05 o
   0   5  12      112.08      105.38      9.44 o
   1   5  12      303.71      330.13     12.23 o
  -2   6  12       23.33       31.23      8.79 o
  -1   6  12        6.86        8.22      7.03 o
   0   6  12        1.71        2.68      8.20 o
   1   6  12      362.60      377.26     13.65 o
  -2   7  12      109.85      116.38      9.12 o
  -1   7  12        4.72        5.58      8.52 o
   0   7  12       91.73      101.17      9.30 o
  -1   8  12       45.97       64.03      8.31 o
   0   8  12       61.66       54.48      9.57 o
 
